# Supplementary material for: RiboTag RNA Sequencing Identifies Local Translation of HSP70 in Astrocyte Endfeet After Cerebral Ischemia
Source: Int J Mol Sci. 2025 Jan 1;26(1):309. doi: 10.3390/ijms26010309 (PMC11720067; doi:10.3390/ijms26010309)
Supplement: Supplementary file 1 [file ijms-26-00309-s001.zip]

Archive with 4 entries (4 files):
- Supplemental Figure S1.pdf
- Supplemental Figure S2.pdf
- Supplementary Tables S1 and S2.pdf
- Supplementary Tables S3-S8.xlsx
