# Supplementary material for: RiboTag RNA Sequencing Identifies Local Translation of HSP70 in Astrocyte Endfeet After Cerebral Ischemia
Source: Int J Mol Sci. 2025 Jan 1;26(1):309. doi: 10.3390/ijms26010309 (PMC11720067; doi:10.3390/ijms26010309)
Supplement: Supplementary file 1 [file ijms-26-00309-s001.zip › Supplementary Tables S3-S8.xlsx]

## Sheet: Table S3
Table S3. Loadings of principal component analysis. Loadings of the first six principal components.
Ensembl	PC1	PC2	PC3	PC4	PC5	PC6
ENSMUSG00000018822.8	-0.007646	0.0477618	0.0182277	0.00051087	-0.0122672	-0.00990305
ENSMUSG00000032744.5	-0.0174054	0.0430359	0.015556	0.00360636	-0.0212341	0.00607118
ENSMUSG00000052374.17	0.0324686	0.0380975	-0.0118549	0.0248666	-0.0231184	-0.000910662
ENSMUSG00000054889.11	0.0474339	0.0368329	-0.00751087	0.0292454	0.00151334	0.00321529
ENSMUSG00000028461.13	0.0295019	0.0357854	-0.0198161	0.0154225	-0.0435877	0.0262686
ENSMUSG00000002265.18	0.0427207	0.0352684	-0.0189039	0.0193531	0.00325249	0.0171602
ENSMUSG00000020424.4	-0.0115162	0.0351249	0.00670538	-0.00771573	-0.0156978	-0.0062247
ENSMUSG00000033060.18	0.0372716	0.0351026	-0.000344288	0.0226936	-0.0333769	0.0159947
ENSMUSG00000031980.11	-0.00728196	0.0349933	0.0026561	-0.00399781	-0.00662442	-0.0135883
ENSMUSG00000026131.22	0.0400538	0.0345873	-0.0238444	0.0270256	0.0024612	0.0126365
ENSMUSG00000078202.4	-0.014962	0.0344137	0.0195657	-0.0109571	-0.0116794	-0.00463835
ENSMUSG00000021061.16	0.0273804	0.0337734	-0.0100817	0.0285856	-0.0259598	-0.00507555
ENSMUSG00000106896.2	-0.00977436	0.0331894	0.000201017	0.00112641	0.00278719	-0.00507399
ENSMUSG00000048001.8	-0.0086177	0.0331153	0.0118	-0.0102434	0.00508637	0.0150941
ENSMUSG00000081683.6	-0.00435207	0.0324778	-0.000816647	-0.0169503	-0.022499	-0.00720357
ENSMUSG00000030016.16	0.0424367	0.0322724	-0.0298216	0.0262583	0.00548692	-0.0137432
ENSMUSG00000031983.8	-0.0129291	0.0319531	0.0172237	-0.00849031	-0.00792481	-0.000327893
ENSMUSG00000067889.8	0.0308742	0.031441	-0.00860235	0.0375876	-0.0319855	-0.00130191
ENSMUSG00000057738.15	0.0299391	0.0313796	-0.0050502	0.0212448	-0.0243498	0.0127691
ENSMUSG00000027510.18	-0.0106352	0.0311865	0.0038884	-0.0100644	0.00185669	-0.000508543
ENSMUSG00000029516.20	0.0443662	0.0307774	-0.0162764	0.0220385	0.00515021	-0.00982721
ENSMUSG00000060969.10	-0.00531232	0.0306905	-0.0151043	0.00111295	-0.00564947	0.00720937
ENSMUSG00000044791.17	0.0423339	0.0306234	-0.0243897	0.0159002	-0.00324516	0.00820111
ENSMUSG00000051747.17	0.0351618	0.0302797	-0.0105176	0.0277567	-0.00607976	-0.000280191
ENSMUSG00000048038.9	0.0113699	0.0302034	-0.00823281	-0.000660643	-0.00355605	0.00424318
ENSMUSG00000020315.19	0.0334639	0.0301932	-0.00767439	0.0371821	-0.0268751	0.012484
ENSMUSG00000078161.9	0.0350989	0.0300092	-0.0101862	0.0247942	0.00556537	0.00437456
ENSMUSG00000073678.5	0.0244827	0.0300089	0.00834134	0.00296722	0.00398846	0.00365487
ENSMUSG00000032827.16	0.034267	0.0298259	-0.00666682	0.0327583	-0.0326168	-0.00906917
ENSMUSG00000032625.15	0.0300508	0.0293043	-0.00206632	-0.0174476	0.0224142	0.0156623
ENSMUSG00000050288.7	-0.00445385	0.0291972	0.0126773	-0.00614277	-0.00909003	-0.00724444
ENSMUSG00000019996.18	0.0456638	0.0288748	-0.0231195	0.034069	0.00391284	0.0211673
ENSMUSG00000109372.2	0.0264233	0.0286706	-0.0232563	-0.0321533	0.0080687	-0.00861352
ENSMUSG00000090291.4	0.0102556	0.0285352	-0.0136595	-0.00918742	0.00629032	0.0131506
ENSMUSG00000024175.4	-0.0110585	0.0285311	-0.00228033	0.00107845	0.0113736	0.0109379
ENSMUSG00000107451.2	-0.00369942	0.0282201	-0.000804799	-0.0052901	0.00815812	-0.0028659
ENSMUSG00000028655.12	-0.00688451	0.0280375	0.00462112	-0.0125819	-0.0128875	0.0132297
ENSMUSG00000063077.16	0.043753	0.0279026	-0.0137155	0.0191656	0.00804278	0.00396303
ENSMUSG00000021466.13	-0.00592178	0.0278372	0.00695203	-0.00467941	-0.00544797	-0.0139852
ENSMUSG00000046312.5	-0.00143529	0.0276801	-0.00295819	-0.00559288	-0.00956559	0.0157017
ENSMUSG00000001504.11	-0.00308132	0.0274565	-0.00957776	-0.000197664	-0.00877961	0.00635721
ENSMUSG00000040249.16	0.0248707	0.0273246	-0.00322869	-0.0107667	-0.00271742	-0.000628481
ENSMUSG00000093460.11	-0.00425634	0.0273211	0.0079796	-0.00163015	0.00978691	-0.00058643
ENSMUSG00000055027.18	-0.00517856	0.0272978	0.00565871	-0.023799	0.0100885	-0.00486458
ENSMUSG00000006522.18	0.00580755	0.0271736	0.000422489	-0.00664583	-0.0075648	-0.000269193
ENSMUSG00000031442.22	0.0380525	0.0271706	-0.0144735	0.0199675	0.00823147	-0.00541981
ENSMUSG00000032911.7	0.0365044	0.0271391	-0.00122802	0.0050861	-0.00429314	-0.00737995
ENSMUSG00000036634.16	0.0375173	0.0270173	-0.0190701	0.000175783	0.0193984	-0.0135439
ENSMUSG00000028445.8	-0.013115	0.0266087	-0.00578888	0.000969194	0.00997738	-0.0070859
ENSMUSG00000049252.18	0.0299418	0.0265451	-0.00293109	-0.0129149	-0.00214349	0.00145518
ENSMUSG00000003119.15	0.0342431	0.0264552	-0.0284697	0.00842226	-0.000488096	-0.0160181
ENSMUSG00000090952.4	-0.00331081	0.0263965	0.00488953	-0.0198246	0.00750354	0.0043299
ENSMUSG00000004233.15	0.00170642	0.0262527	0.0020179	-0.0120824	0.00276071	0.00394735
ENSMUSG00000025505.17	-0.00206624	0.0262347	-0.0158144	-0.00609645	0.0099688	0.0160373
ENSMUSG00000034579.18	0.00859956	0.0261547	0.00371063	0.00449133	-0.0171771	0.00448808
ENSMUSG00000016150.16	0.0276376	0.0260644	-0.00452633	-0.00937579	-0.00287451	0.00216338
ENSMUSG00000041297.9	0.0402913	0.0260247	-0.0232683	0.0139891	-0.00622819	-0.00106867
ENSMUSG00000042453.15	0.0343461	0.0258762	-0.0116569	-0.0241143	0.0125835	-0.014744
ENSMUSG00000031209.15	-0.00140484	0.0257884	-0.0119347	-0.00843554	0.00890561	-0.000730847
ENSMUSG00000041117.10	-0.00465618	0.0255657	-0.00222375	-0.000497388	0.00851826	0.00149159
ENSMUSG00000032942.15	-0.0108409	0.0254933	-0.00922344	0.00371654	-0.00102633	0.00839561
ENSMUSG00000030307.9	-0.00342259	0.0254931	0.0045392	-0.00769852	-0.00524845	0.00374443
ENSMUSG00000099696.8	-0.0187044	0.0253564	0.00557935	-0.00934685	-0.00297543	-0.00732067
ENSMUSG00000067786.17	-0.00926989	0.0253423	0.00270097	-0.0101122	0.0138274	0.0177392
ENSMUSG00000014602.16	0.040724	0.0250973	-0.0096613	0.0195891	0.000850313	-0.00915872
ENSMUSG00000020900.16	0.0330225	0.0248909	-0.000201254	0.0269564	-0.022458	-0.0101456
ENSMUSG00000044505.6	0.0079233	0.0248814	0.00207062	-0.00422582	0.00080873	0.000761059
ENSMUSG00000031626.19	0.0321118	0.0248756	-0.00605519	0.0172272	-0.0149807	-0.0185917
ENSMUSG00000052229.6	0.0187156	0.0248437	0.0128777	-0.00292823	0.00831227	-0.00333697
ENSMUSG00000086968.10	-0.00848201	0.0246532	0.0122118	-0.00400398	0.00173743	-0.000150417
ENSMUSG00000053024.15	0.0373288	0.0246123	-0.0114177	-0.0118429	0.0105504	0.0041988
ENSMUSG00000025791.19	-0.0115199	0.0245521	0.00518485	-0.00638048	0.000695925	-0.0183828
ENSMUSG00000022519.15	0.00263006	0.0241045	0.000234884	-0.0123109	0.00553358	-0.00395221
ENSMUSG00000097960.2	0.0135561	0.0240688	-0.00238997	0.0118647	0.00505724	-0.00808676
ENSMUSG00000026944.19	0.0292078	0.0239887	-0.000743385	-0.0112274	0.0100092	-0.00565356
ENSMUSG00000050666.15	-0.000564597	0.0239549	0.0135255	0.0166486	0.00708944	-0.00192881
ENSMUSG00000059327.10	0.0119736	0.0239301	-0.00461832	-0.00426925	-0.0108117	0.00745954
ENSMUSG00000041660.9	-0.00450554	0.0238941	-0.00619857	-0.0132304	0.00141522	0.00174686
ENSMUSG00000032534.19	0.0244261	0.0238587	-0.0153008	0.00168124	0.00272883	0.0104771
ENSMUSG00000038156.17	0.0101349	0.0237594	-0.00999508	-0.00985883	-0.00231267	-0.00273038
ENSMUSG00000037348.16	-0.00719396	0.0237226	0.00931903	0.000939982	-0.00221189	-0.00493383
ENSMUSG00000022096.15	-0.0105922	0.0236785	-0.00680668	0.00768713	-0.00228442	-0.000420505
ENSMUSG00000046324.13	0.020164	0.0236614	-0.0161327	-0.00462438	0.00766147	0.00829514
ENSMUSG00000054312.7	-0.00923081	0.0236529	0.00845949	0.00561584	0.00403915	0.0152036
ENSMUSG00000102692.2	0.0270402	0.023617	-0.00643718	0.00404558	-0.00351348	-0.00255098
ENSMUSG00000063796.10	0.0004729	0.0235985	0.00117266	-0.00126771	-0.00844867	-0.00279105
ENSMUSG00000096014.2	-0.0126694	0.0235704	0.0035022	-0.00525543	-0.00562513	-0.00706346
ENSMUSG00000004791.8	-0.00966357	0.0235317	0.0149961	-0.0155394	-0.0186191	0.00417706
ENSMUSG00000026519.17	0.0306991	0.023508	-0.0116849	-0.00532498	0.00775794	0.00170184
ENSMUSG00000110080.3	-0.00775462	0.023477	0.00263939	-0.00511112	-0.0142717	0.00382389
ENSMUSG00000074505.7	0.0220463	0.0234743	-0.00685295	-0.0115934	-0.000667719	-0.000624982
ENSMUSG00000024176.12	-0.00662158	0.023311	0.00798476	-0.00219315	-0.000771453	-0.000575756
ENSMUSG00000054252.19	-0.00788666	0.0232748	0.000142542	-0.00602024	-0.000204011	-0.0224282
ENSMUSG00000054477.18	-0.00477557	0.0232328	-0.000443563	-0.00931421	0.00284077	0.00874649
ENSMUSG00000049313.9	0.0231453	0.0231865	-0.00916668	-0.0107949	0.00882096	-0.00909085
ENSMUSG00000036915.18	-0.00477431	0.0231713	-0.0033005	-0.0123939	-0.00909213	-0.0206619
ENSMUSG00000061603.9	0.0281206	0.0231567	-0.0121665	0.0101888	-0.00104412	0.0121441
ENSMUSG00000031734.14	-0.00482451	0.0231521	-0.0353098	-0.00269074	0.0155327	0.00872489
ENSMUSG00000034648.10	0.0228028	0.0230545	-0.000521621	-0.00681462	-0.00125759	0.00430525
ENSMUSG00000046997.6	-0.00353717	0.0230067	0.00614388	0.0045089	0.0122143	-0.00384794
ENSMUSG00000078640.10	-0.00542943	0.0229967	0.00397901	0.00307741	-0.0151733	-0.00470035
ENSMUSG00000018566.15	-0.00456111	0.0229922	0.0217284	0.00933749	-0.0521168	0.00546062
ENSMUSG00000027574.16	-0.0140076	0.0229749	-0.0106589	-0.0089498	-0.00256793	-0.000351461
ENSMUSG00000056204.9	-0.00543195	0.0228536	-0.00384914	0.00156112	-0.00379496	-0.00260045
ENSMUSG00000069601.15	0.0263455	0.0228253	0.00309407	0.0216261	-0.0130963	-0.00854216
ENSMUSG00000045095.17	0.0265084	0.0227789	3.01028e-05	0.0202396	0.00262807	-0.0100819
ENSMUSG00000023072.15	0.0472142	0.0226951	-0.0252694	0.0338352	0.0034603	0.0286925
ENSMUSG00000045608.8	-0.0130827	0.0226692	0.00160318	-0.00566744	0.00351831	-0.00708211
ENSMUSG00000038805.11	-0.00115771	0.022651	0.00960795	-0.00733146	0.00301484	-0.00625691
ENSMUSG00000022311.16	0.0366185	0.0225984	0.00100569	-0.00470282	-0.00653213	-0.0024503
ENSMUSG00000023017.11	0.00751802	0.0224924	-0.00181184	-0.0092676	-0.000581323	0.00168217
ENSMUSG00000049336.17	0.0321253	0.0224716	-0.00410802	-0.00666684	0.00621603	-0.0137167
ENSMUSG00000090129.11	-0.0076309	0.0224626	0.0114395	-0.00788908	-0.00265164	0.00413581
ENSMUSG00000032826.20	0.0236135	0.022394	-0.00533219	0.0256339	-0.0114707	0.00856904
ENSMUSG00000024593.16	0.0158546	0.0223783	-0.000539675	-0.0114419	-0.00318728	0.00868341
ENSMUSG00000021848.17	-0.000174643	0.0222439	0.0059955	-0.00383789	-0.00178297	-0.00837006
ENSMUSG00000031391.19	0.0289528	0.0222263	0.00331178	-0.0234	0.0199975	0.00415043
ENSMUSG00000000142.16	-0.00026333	0.0221752	0.00849702	-0.00265149	-0.00707444	0.00428358
ENSMUSG00000024413.15	0.0220523	0.0221537	-0.00481929	-0.0119718	0.00637188	0.0175104
ENSMUSG00000028542.18	0.00254977	0.0219165	-0.00544465	-0.00602561	-0.00229589	-0.00932232
ENSMUSG00000087269.3	0.00369747	0.021908	-0.00978436	-0.0064596	-0.0014002	0.00300624
ENSMUSG00000001761.8	-0.00923177	0.0219	-0.00191421	-0.00758833	-0.00373668	-0.0139466
ENSMUSG00000041762.17	0.0196288	0.0218879	-0.0096442	-0.001306	0.00297031	-0.00269901
ENSMUSG00000029864.8	-0.0108927	0.0218526	0.00791263	-0.0168438	0.00775105	0.00394594
ENSMUSG00000028649.23	0.0392292	0.0218189	-0.0149761	0.0289253	-0.0137506	0.00904614
ENSMUSG00000050447.16	-0.00292212	0.0218006	0.00855284	0.0151361	-0.00852656	-0.00503166
ENSMUSG00000054226.14	-0.0135263	0.0217015	-0.0126602	-0.00217914	0.0029658	-0.00274731
ENSMUSG00000030779.17	0.0343538	0.0216655	-0.0128649	0.00631738	-0.00898037	0.00835804
ENSMUSG00000033063.9	0.0162204	0.0216528	-0.00860842	-0.000830913	0.019187	0.00354128
ENSMUSG00000024845.20	-0.0054311	0.0216496	0.00693781	-0.0133185	-0.00437676	0.0065038
ENSMUSG00000060275.15	0.00259595	0.0216445	-0.00910688	-0.0261655	-0.00325145	0.00879869
ENSMUSG00000017167.7	0.0273459	0.0215806	-0.00660157	-0.00912755	0.00785453	0.00189909
ENSMUSG00000021286.9	-0.0105041	0.0215778	0.00534219	-0.0260402	0.00567618	-0.0136643
ENSMUSG00000029570.6	-0.00609244	0.0215529	-0.0136299	-0.00106781	-0.00341553	0.00402521
ENSMUSG00000020538.16	-0.00725831	0.0215321	0.0125209	-0.00281988	-0.00418796	0.00423007
ENSMUSG00000046807.11	-0.00785329	0.0215039	-0.00364672	0.00921048	-0.00688437	-0.00911874
ENSMUSG00000097428.2	-0.0175606	0.0213367	-0.00612273	-0.00405964	-0.00234886	0.00859026
ENSMUSG00000026495.9	-0.00372265	0.0213196	0.00615628	-0.0166595	-0.00696344	-0.00238407
ENSMUSG00000020178.7	0.00441129	0.0212913	-0.00611211	-0.0174493	-0.000440785	-0.00920009
ENSMUSG00000085389.9	-0.0157853	0.021285	0.00524497	-0.00800139	-0.0181453	-0.000358999
ENSMUSG00000002308.17	0.000602894	0.0212732	-0.0166027	0.00738187	0.0120076	0.0029997
ENSMUSG00000047787.9	0.00658039	0.021263	0.00148465	0.00256845	0.00697663	0.0130631
ENSMUSG00000070047.15	0.0203432	0.0212425	0.00295623	-0.0119839	-0.0103845	-0.00499153
ENSMUSG00000041491.9	-0.000755948	0.0212094	-0.0158571	-0.00668297	-0.0128896	0.00222487
ENSMUSG00000025780.8	0.00750798	0.0211845	-0.006646	-0.0114282	-0.000322717	-0.0116025
ENSMUSG00000047045.18	-0.00324486	0.0211047	0.00591693	0.0035124	-0.00310302	-0.00262213
ENSMUSG00000019803.12	-0.0115218	0.0210836	0.0131061	-0.00787535	-0.00409183	0.00162731
ENSMUSG00000043964.15	-0.00245835	0.0210442	5.13323e-05	0.00642541	-0.00136506	0.00413785
ENSMUSG00000011751.18	0.0299823	0.0210113	-0.000578003	0.02687	-0.0273824	0.00160054
ENSMUSG00000085069.3	-0.0142948	0.0208551	0.00369239	0.000826367	0.00629528	-0.0138336
ENSMUSG00000026587.16	0.0161899	0.020848	-0.00230926	-0.0137427	-0.000754186	-0.00931264
ENSMUSG00000024187.16	0.0150786	0.0208236	-0.00361806	-0.00568044	-0.00463732	-0.0027224
ENSMUSG00000042246.6	-0.00604752	0.0208096	0.000244369	0.00319058	0.0098554	0.00628549
ENSMUSG00000025871.19	-0.0112411	0.0207622	0.00474313	-0.00696236	0.00271132	-0.00261913
ENSMUSG00000002342.18	0.005097	0.0207536	-0.0130207	-0.0144628	-0.00477406	0.00641186
ENSMUSG00000031875.8	-0.00766478	0.0207434	0.0088451	-8.35288e-05	-0.00650269	-0.000402212
ENSMUSG00000004328.16	-0.00175105	0.0207293	0.00588245	0.0145142	0.0112474	-0.00271412
ENSMUSG00000015085.9	-0.000203429	0.020717	0.00104458	-0.0114069	-0.00823288	0.00871277
ENSMUSG00000030498.16	-0.00134087	0.0206233	-0.00760749	-0.00599609	-0.00653161	0.00737119
ENSMUSG00000038855.11	-0.0100363	0.0206182	0.000757764	-0.00215206	0.00440607	0.00867257
ENSMUSG00000044197.9	-0.00903083	0.0206017	0.00117891	-0.001399	-0.00982169	0.00867498
ENSMUSG00000045005.10	0.00472264	0.0204941	0.0165264	-0.0213197	0.0182179	0.000490406
ENSMUSG00000017692.9	0.00776884	0.020422	0.00445822	-0.0037357	0.0289475	-0.00747493
ENSMUSG00000025579.15	0.0197999	0.0203772	-0.00205205	-0.0155363	0.00131771	-0.00527216
ENSMUSG00000022940.18	-0.00653849	0.0203418	-0.00155646	-0.0103704	-0.0053902	-0.00958307
ENSMUSG00000032878.18	-0.00816212	0.0203241	0.00825928	0.00432772	0.000978323	-0.0114426
ENSMUSG00000016637.8	-0.0133323	0.0203103	-0.00524617	-0.00406835	-0.000779093	0.00868566
ENSMUSG00000018593.14	-0.00803942	0.0202814	-0.00456172	-0.00504097	0.000833028	0.0175885
ENSMUSG00000044716.13	-0.00670731	0.0202388	0.000427124	-0.00162369	0.00308507	0.00407476
ENSMUSG00000000263.16	0.0216294	0.0202074	-0.00760972	0.0113057	0.00778211	-0.00595907
ENSMUSG00000032348.7	-0.0127982	0.0201503	0.0128548	-0.011642	0.00445293	-0.00486752
ENSMUSG00000036046.15	-0.00528418	0.0201369	0.00750969	0.0020336	-0.00174033	0.0131433
ENSMUSG00000028804.21	0.0335684	0.0200756	-0.00418798	-0.00366828	0.0081179	0.00853596
ENSMUSG00000038967.14	-0.0110502	0.0200575	0.00577215	0.000469137	-0.00306667	0.0130206
ENSMUSG00000031785.17	-3.47244e-05	0.0200134	0.00260179	-0.00498922	-0.00962526	-0.00469814
ENSMUSG00000068740.15	0.0239895	0.0199873	0.0020564	-0.0131823	-0.00190186	0.00902694
ENSMUSG00000068099.6	-0.0130651	0.0199445	-0.00877612	-0.00181566	0.000226066	0.00196017
ENSMUSG00000040740.8	-0.0145155	0.0199372	-0.00361997	0.00297698	0.000392379	-0.0049538
ENSMUSG00000001773.15	0.0019552	0.0199234	-0.00794334	-0.00305325	-0.00255969	0.00632374
ENSMUSG00000030711.17	-0.0124714	0.0198836	0.0177652	0.000470981	0.0061143	0.0154055
ENSMUSG00000016946.7	-0.0131891	0.0198443	0.00267553	-0.00518926	-0.0028921	-0.00932634
ENSMUSG00000044229.10	-0.00990781	0.0198438	0.00312212	-0.0188477	0.0113591	0.0109679
ENSMUSG00000020100.16	0.00414949	0.0198274	0.00711802	0.00736152	-0.0029108	-0.00295111
ENSMUSG00000005417.18	0.0273753	0.0198266	-0.00934704	0.0280186	-0.0249962	0.0086391
ENSMUSG00000070695.5	0.0297892	0.0197897	0.00469231	-0.014723	0.000792	0.00191179
ENSMUSG00000044408.8	-0.00827065	0.019753	-0.01135	-0.0103364	-0.00320962	-0.000125564
ENSMUSG00000018166.9	0.0257149	0.0197447	-0.00340324	-0.00503926	0.00378353	0.00629195
ENSMUSG00000057329.8	-0.00502284	0.0197288	0.0147529	-0.00196602	0.00219143	0.00848796
ENSMUSG00000060397.7	0.00376164	0.0197205	0.00864176	-0.0190846	0.00490309	-0.00274344
ENSMUSG00000027998.12	0.00412458	0.0197026	0.0164689	-0.00182482	0.0254218	-0.00170072
ENSMUSG00000038526.15	0.00901251	0.0196816	0.00374275	-0.00647099	1.22196e-05	-0.00473402
ENSMUSG00000020604.14	0.022292	0.0196759	-0.00577798	-0.00265969	-0.0112869	0.0151392
ENSMUSG00000034593.17	0.0320187	0.0196741	-0.00757673	0.0249476	-0.0188499	-0.00506484
ENSMUSG00000020396.9	0.0290644	0.0196705	-0.00584719	0.00501618	0.00492553	0.00398421
ENSMUSG00000107877.3	0.0469242	0.01965	-0.0125913	0.014711	-0.00548436	-0.00506601
ENSMUSG00000023830.15	0.0317412	0.0196429	0.0034969	-0.0173283	0.0204127	0.00841696
ENSMUSG00000019232.15	-0.0117531	0.0196187	-0.00362287	0.00202349	0.00107292	-0.00496282
ENSMUSG00000044033.17	-0.00155731	0.0195994	0.0130102	0.00104292	-0.000869908	-0.00021075
ENSMUSG00000033595.8	0.0306087	0.0195862	-0.012372	-0.0120424	0.00574554	0.0157561
ENSMUSG00000036565.8	-0.00637114	0.0195559	0.0104158	-0.00494949	-0.00807162	-0.000141389
ENSMUSG00000028654.14	0.00371396	0.0195432	0.00264909	0.0166822	-0.0139538	0.0054126
ENSMUSG00000039904.10	0.0195742	0.0195108	-0.00184882	-0.00951799	-0.00925714	0.0113203
ENSMUSG00000024112.18	0.0162554	0.0194891	0.00324156	-0.007001	-0.00490424	0.00427811
ENSMUSG00000072494.8	-2.85733e-05	0.0194802	0.00664489	0.00159262	-0.00477989	0.00081281
ENSMUSG00000034687.9	0.0317482	0.0194204	-0.00584714	-0.0222951	-0.00189378	0.0113602
ENSMUSG00000045039.10	0.0234993	0.0194026	-0.00111002	-0.0128556	0.00458457	0.0171431
ENSMUSG00000116180.2	-0.0038469	0.0194016	0.0105653	0.018523	-0.00387067	0.00624079
ENSMUSG00000021186.10	-0.00484032	0.0193972	0.00673803	-0.00956741	0.00294488	-0.00487804
ENSMUSG00000022203.8	-0.0122015	0.0193797	-0.00747872	-0.00586527	0.00246933	-0.000338182
ENSMUSG00000028753.13	0.00857106	0.0193088	0.00670212	-0.0228835	-0.00788218	0.00304541
ENSMUSG00000028838.12	-0.00199075	0.0192904	-0.000499186	-0.00670183	0.000461716	-0.00482957
ENSMUSG00000030495.13	-0.00408324	0.0192695	0.0025432	-0.00353179	-0.0109396	0.0040138
ENSMUSG00000038048.9	0.021725	0.0192604	-0.0162886	0.0160931	0.0154952	-0.00563676
ENSMUSG00000034675.18	0.0354537	0.0192509	-0.00950008	0.0379573	-0.0297348	0.00934606
ENSMUSG00000038146.9	0.00553453	0.0191629	0.0104866	-0.00323674	-0.0217967	-0.0158433
ENSMUSG00000024565.11	-0.00838085	0.0191628	0.0227639	-0.00702003	-0.000475711	-0.0003359
ENSMUSG00000034912.19	0.00551856	0.0191489	0.00440755	-0.00196545	-0.00246964	0.0199852
ENSMUSG00000031561.17	0.0205715	0.0191219	0.00952962	-0.0104189	0.00332388	0.00644802
ENSMUSG00000054619.8	0.000615715	0.0190818	-0.00962932	-0.0117054	0.0203685	-0.0068602
ENSMUSG00000064325.5	0.0298281	0.0190721	0.00118426	-0.0206707	0.00333535	0.00304611
ENSMUSG00000035104.15	-0.0121024	0.0190442	-0.00464168	-0.00228209	0.00259041	-0.00252719
ENSMUSG00000048371.9	0.000994977	0.0190099	0.0148019	0.0166115	0.000468061	-0.00514796
ENSMUSG00000022211.10	0.00229863	0.018977	0.0022716	0.0044228	-0.00345915	-0.00696464
ENSMUSG00000060002.15	-0.0128019	0.0189338	-0.0180048	-0.0130851	-0.00587447	-0.0114391
ENSMUSG00000062209.16	0.0209274	0.0189263	-0.00135741	0.00312635	0.0104154	-0.0117512
ENSMUSG00000045333.16	-0.00451448	0.0189254	0.00641264	-0.000118317	-0.00701598	0.00861941
ENSMUSG00000019856.15	0.000476083	0.0189075	0.0254792	0.000172939	0.00806676	0.00876677
ENSMUSG00000027087.12	0.0152745	0.0189016	-0.0056944	-0.00907409	0.0068696	-0.000652748
ENSMUSG00000022132.16	-0.0119591	0.0188987	-0.0133934	-0.00891636	-0.00238626	-0.00497145
ENSMUSG00000021003.11	0.0105715	0.0187867	-0.00596559	-0.0102197	-0.00749126	-0.00493725
ENSMUSG00000022565.16	0.0318507	0.0187709	-0.00713122	0.0318534	-0.0187978	-0.000745363
ENSMUSG00000030683.12	0.0302101	0.0187424	-0.00472855	-0.0146617	0.00598319	-0.00428718
ENSMUSG00000057193.9	0.00767386	0.0187373	0.000345719	-0.00635992	0.00965372	-0.00494
ENSMUSG00000053279.9	-0.0137446	0.0187265	-0.0184586	-0.00283078	0.00124476	0.00422944
ENSMUSG00000110332.2	-0.0153856	0.0187015	9.56618e-05	-0.00620299	-0.00347501	0.00415825
ENSMUSG00000037813.14	-0.0088133	0.0186912	0.00440483	-0.0111467	-0.0173372	0.00779352
ENSMUSG00000024899.8	-0.0143829	0.0186652	-0.000419081	-0.00736296	-0.00194889	-0.00491279
ENSMUSG00000039960.6	-0.0077664	0.0186275	-0.00117654	-0.00528109	0.00500966	0.00173603
ENSMUSG00000042797.10	0.00497228	0.0186269	0.012955	0.00225263	-0.0184397	7.64521e-05
ENSMUSG00000042978.12	-0.00292361	0.0185499	-0.00245365	-0.0113076	-0.0113926	0.00428575
ENSMUSG00000102234.2	-0.0153904	0.0184974	0.0138262	-0.0148757	-0.0249394	-0.00448153
ENSMUSG00000060924.16	0.0309409	0.0184368	-0.00654862	-0.00412173	-0.00263189	0.00865783
ENSMUSG00000031337.17	-0.00341178	0.01843	0.010165	-0.00790169	0.00113843	-0.000465713
ENSMUSG00000039795.15	-0.00628506	0.0184178	0.00586024	0.00132137	0.012767	-0.0118791
ENSMUSG00000031111.17	0.00636329	0.0184159	0.00224739	-0.0206313	-0.0343167	-0.00663399
ENSMUSG00000001763.15	0.0039891	0.0183959	-0.00262426	9.05861e-05	0.00871448	-0.000253304
ENSMUSG00000074637.8	-0.0126499	0.0183829	-0.00143869	-0.0100436	-0.00125699	0.0131831
ENSMUSG00000042082.8	0.00942807	0.0183543	0.000867624	-0.00552901	-0.00300529	0.0133102
ENSMUSG00000039410.17	-0.00918701	0.0183006	0.0248233	-0.0147619	0.000138281	0.00411263
ENSMUSG00000033671.19	0.0213835	0.0182828	0.00108595	-0.00172405	0.00416377	-0.00708826
ENSMUSG00000048747.15	-0.00765362	0.0182688	0.00346533	0.0134922	-0.011404	-0.000303225
ENSMUSG00000040213.14	-0.00668785	0.0182415	0.0137783	-0.0014401	0.00412927	0.0097415
ENSMUSG00000041828.17	0.0147575	0.0181316	0.00302441	-0.0189883	-0.0171348	-0.00267798
ENSMUSG00000074093.5	-0.00967397	0.0180961	0.00130849	0.00274329	0.000539092	0.00856651
ENSMUSG00000035615.13	-0.0113386	0.0180941	0.0104878	0.00328094	0.00586033	-0.00210023
ENSMUSG00000041771.15	0.00426502	0.018079	-0.000874726	-0.00594288	-0.00328868	-0.00476052
ENSMUSG00000073889.11	-0.00754014	0.0180775	-0.0227105	0.00495334	0.00154071	0.00412762
ENSMUSG00000034353.15	-0.0126329	0.0180773	-0.0118955	-0.00406922	0.00364061	-0.0183597
ENSMUSG00000032883.16	-0.00714698	0.0180712	0.00482346	-0.00228347	-0.0045977	-0.00924783
ENSMUSG00000024530.9	-0.00468567	0.0180376	0.000766117	-0.00831951	-0.00796715	-0.000313891
ENSMUSG00000048022.12	-0.00975546	0.0179946	0.000833582	-0.00448502	-0.010559	0.0157034
ENSMUSG00000095930.2	-0.0137235	0.0179659	0.00399955	-0.0143979	-0.00150728	0.00637329
ENSMUSG00000025232.9	0.00656853	0.0179542	-0.00741965	0.000103337	0.0053601	0.00200404
ENSMUSG00000036814.14	0.00322641	0.0179488	-0.00902285	-0.0048415	-0.0129343	-0.000265392
ENSMUSG00000044164.3	-0.0131033	0.0179323	0.00290422	-0.00704682	-0.0107432	-0.00244101
ENSMUSG00000025218.7	0.0034491	0.0179293	0.00502814	0.00510256	0.00213533	0.00762885
ENSMUSG00000120732.1	-0.00593772	0.0179202	0.00921615	-0.00598459	-0.000194509	-0.00475762
ENSMUSG00000025241.17	0.0111961	0.0179193	-0.00189583	0.00616489	0.00902657	-0.00703227
ENSMUSG00000030522.15	-0.00350672	0.0178995	0.00877477	0.00884221	0.00401864	-0.00485845
ENSMUSG00000070337.5	-0.00372848	0.0178956	-0.00891374	-0.0231746	-0.00278985	0.000871488
ENSMUSG00000020019.5	-0.00543763	0.0178894	0.00803621	-0.00291784	-0.0190473	-0.0103766
ENSMUSG00000022949.10	-0.00584033	0.0178759	0.0359414	0.00322404	-0.0127593	-0.00718613
ENSMUSG00000035024.18	0.00486761	0.0178738	0.0134918	0.0287921	0.00141168	0.00240769
ENSMUSG00000117901.2	0.00778671	0.0178456	0.00326255	-0.0185489	-0.00188517	0.00657528
ENSMUSG00000047193.17	0.0207675	0.0178389	0.00249944	0.0141196	-0.00771815	0.0023692
ENSMUSG00000029723.17	-0.0145056	0.0178357	-0.0035065	-0.00485801	-0.00118658	0.00414436
ENSMUSG00000031024.14	-0.00310206	0.0178125	0.0128206	0.0169956	-0.000149685	0.0153372
ENSMUSG00000042109.9	-0.00974802	0.0178062	0.0103453	-0.000898674	-0.00251866	-0.0114559
ENSMUSG00000062753.15	-0.00926846	0.0177838	-0.00197107	-0.00758247	-0.000466079	0.00199632
ENSMUSG00000034801.14	-0.00276581	0.017764	-0.00156224	-0.00788007	-0.000192146	-0.0116633
ENSMUSG00000001555.11	-0.00452471	0.0177373	-0.000647582	-0.00744985	-0.000251921	-0.0113439
ENSMUSG00000061322.16	-0.014062	0.0177213	-0.0070847	-0.00145768	-0.023217	0.00424773
ENSMUSG00000015850.12	0.0290342	0.0177155	-0.015039	0.00384098	-0.0104374	0.00193004
ENSMUSG00000028527.19	-0.00461163	0.0177063	0.000226633	-0.0046032	0.00209614	0.0066173
ENSMUSG00000083558.2	0.000794832	0.0177048	-0.0136376	-0.00515237	-0.00743985	0.004606
ENSMUSG00000020105.10	0.0139796	0.0176871	0.0113252	-0.0192112	-0.0043581	-0.001396
ENSMUSG00000019899.18	0.0192115	0.0176761	-0.0164609	-0.0239339	-0.00404022	-0.00252437
ENSMUSG00000019437.18	-0.0094926	0.0176743	-0.00375928	-0.0140208	-0.0116445	0.00658536
ENSMUSG00000041309.18	-0.00446685	0.0176711	0.0115585	-0.00463206	-0.0151153	0.00454616
ENSMUSG00000054263.13	0.0104737	0.017671	0.00124394	-0.00457447	0.00355592	-0.00482435
ENSMUSG00000022762.19	0.0163045	0.0176653	1.84224e-05	0.00752715	0.00738156	0.00658666
ENSMUSG00000074466.14	-0.000746569	0.0176648	-0.0147692	-0.00118351	-0.0189036	-0.000518526
ENSMUSG00000045087.9	0.0277543	0.017653	-0.0132292	-0.00941212	0.0122083	-0.0100872
ENSMUSG00000052369.9	-0.0060609	0.0176489	-0.00856395	0.00733834	-0.0100559	-0.000246507
ENSMUSG00000103502.2	-0.00989314	0.0176406	-0.0047398	-0.00734511	-0.00858244	-0.00460062
ENSMUSG00000020519.6	1.43133e-05	0.017627	-0.00382187	0.0161892	-0.00161633	-0.00720894
ENSMUSG00000056854.5	-0.00685031	0.017626	0.0177041	-0.00499416	0.00107404	-0.00496237
ENSMUSG00000015243.5	0.0083926	0.0176152	-0.00108536	-0.0112536	0.00746369	-0.00936976
ENSMUSG00000022272.18	-0.00640515	0.0175841	0.00964613	-0.00163617	0.00245273	-0.00500751
ENSMUSG00000033763.15	-0.0128016	0.017565	0.00246001	-0.00655842	-0.00166439	-0.000468458
ENSMUSG00000031737.12	-0.00184597	0.0175562	-0.000148034	0.0309744	0.0202191	0.0108538
ENSMUSG00000030541.17	-0.0115976	0.0175468	0.00918889	-0.00282509	0.00275389	0.00420635
ENSMUSG00000022323.12	-0.0108693	0.0175436	-0.0150375	0.00767432	0.00399824	-0.000266647
ENSMUSG00000040957.16	-0.0128223	0.0175371	-0.00781388	-0.00670644	0.00334007	0.0174117
ENSMUSG00000027312.15	0.0230237	0.0175178	-0.000825582	-0.0054368	0.00488852	0.0113014
ENSMUSG00000047205.13	-0.00930067	0.017514	-0.00152495	-0.00560107	-0.00691249	-0.0136924
ENSMUSG00000000247.12	-0.0135561	0.0175109	0.00610042	-0.0102378	-0.0105198	-0.00022575
ENSMUSG00000047003.16	-0.00135142	0.0174958	-0.0161604	0.0171607	0.0117617	-0.000138835
ENSMUSG00000037933.17	0.0299773	0.0174869	-0.0161263	0.0116657	0.00327337	-0.0230119
ENSMUSG00000022219.11	-0.0151638	0.0174806	-0.010367	0.00310648	-0.00289528	0.0108383
ENSMUSG00000026840.15	0.0120093	0.0174318	-0.019877	-0.00957767	0.00482109	-0.00272366
ENSMUSG00000056427.11	0.0301468	0.0174306	-0.00252432	-0.0191073	0.0118675	-0.00320331
ENSMUSG00000039533.9	-0.0121484	0.0174244	0.0012763	-0.00370398	-0.003026	0.0177447
ENSMUSG00000078490.11	0.00451557	0.0174139	0.0114569	-0.00440544	0.00221536	-0.00364471
ENSMUSG00000061436.16	-0.0063088	0.0174011	0.012256	-0.00505898	-0.00602605	0.00432117
ENSMUSG00000027111.17	0.00583469	0.0173994	0.00240072	0.00332413	-0.00458831	0.00202358
ENSMUSG00000002996.18	0.002588	0.0173902	0.0138404	0.00511265	-0.0125034	0.00749952
ENSMUSG00000024597.12	0.0266823	0.0173584	-0.00634596	-0.0180372	0.00121161	-0.0139089
ENSMUSG00000020601.9	-0.00790418	0.0173547	0.000250435	0.00136314	0.00600634	-0.00701271
ENSMUSG00000021720.12	-0.0107906	0.0173521	-0.00299037	0.00587068	0.00252733	0.00191349
ENSMUSG00000104415.2	-0.0120891	0.0173375	0.0213834	-0.0117497	-0.00775749	0.00442906
ENSMUSG00000034714.10	0.0118975	0.0172941	-0.00829965	-0.000402127	-0.00110944	-0.00503289
ENSMUSG00000091475.7	-0.00710486	0.0172858	-0.00155711	0.00588127	-0.0128914	-0.00469954
ENSMUSG00000022664.12	0.00305598	0.0172646	0.0190403	-0.00861523	-0.0247768	-0.00200248
ENSMUSG00000025321.15	-0.00223378	0.0172562	-0.00250938	-0.00361231	0.000622181	-0.000293689
ENSMUSG00000021763.19	0.0169313	0.0172491	-0.0103188	-0.0247067	-0.0108467	0.00407324
ENSMUSG00000027878.12	0.0096483	0.0172359	0.00875512	-0.00446637	5.87697e-05	0.00403795
ENSMUSG00000021782.15	-0.00166172	0.0172063	-0.00226004	0.000669614	0.0026006	0.0132542
ENSMUSG00000030310.12	-0.00133415	0.0172021	-0.00248838	-0.00652811	-0.00646951	0.0132045
ENSMUSG00000024053.12	0.0318983	0.017202	-0.0183596	-0.00878438	0.0296355	0.0109257
ENSMUSG00000030551.15	-0.000543521	0.0171412	0.0241829	-0.00873539	-0.00481381	-0.000566108
ENSMUSG00000040430.19	-0.00929412	0.0171234	0.0067886	0.00270373	0.00135753	0.00652719
ENSMUSG00000021340.14	1.21353e-05	0.0171201	-0.00405188	-0.00991697	-0.000775773	-0.0227336
ENSMUSG00000041147.11	0.0191719	0.0171191	-0.0086931	0.0162979	0.00361045	0.00410612
ENSMUSG00000002059.19	-0.00649884	0.017087	0.000258836	0.0164542	-0.00440171	0.00420273
ENSMUSG00000014361.6	-0.00657754	0.0170579	-0.00615265	-0.0033627	-0.00809449	0.00213002
ENSMUSG00000032259.9	0.0147315	0.0170514	0.0067712	-0.0178853	0.00396943	0.00432763
ENSMUSG00000040717.7	-0.0014823	0.0170495	0.0324202	-0.0152332	-0.00379246	0.00100911
ENSMUSG00000046111.19	0.020167	0.0170439	-0.00203725	0.00362491	-0.00709809	-0.00695335
ENSMUSG00000054723.7	-0.00507309	0.0170389	-0.00351643	0.00366656	-0.0178523	-0.00454352
ENSMUSG00000027333.19	-0.0128109	0.0170196	-0.000716985	-0.00247465	0.0036873	0.00383969
ENSMUSG00000056004.17	0.0238543	0.0170103	-0.00385703	-0.0093157	0.00145782	0.00660194
ENSMUSG00000078350.12	-0.0116228	0.016989	0.00972468	-0.00132332	-0.00762087	-0.00683048
ENSMUSG00000048402.15	-0.006923	0.0169739	0.0057708	-0.000499083	-0.000877322	0.00433599
ENSMUSG00000049580.13	-0.000935153	0.0169739	0.00656175	-0.0145642	0.0011237	-0.00147213
ENSMUSG00000040616.4	-0.00461457	0.0169475	0.0214434	0.00362891	-0.000118438	0.00306612
ENSMUSG00000023153.10	-0.0141927	0.016941	-0.0110353	0.00436827	-0.0120342	-0.00491951
ENSMUSG00000030428.17	-0.010673	0.0169214	0.00230378	-0.00783639	-0.0131536	0.00448647
ENSMUSG00000033849.4	0.00460624	0.0169108	-0.00560658	0.0131388	-0.0204695	0.00247975
ENSMUSG00000034156.17	0.0260092	0.0168707	-0.0172119	0.00456026	0.0061768	-0.00189443
ENSMUSG00000020723.4	-0.00659577	0.0168278	-0.00187529	-0.00773104	0.00648326	-0.00952265
ENSMUSG00000026565.19	0.00989852	0.0168255	0.00596317	-0.00543531	-0.0060138	0.00166268
ENSMUSG00000052387.17	-0.00384926	0.0168252	-0.00557019	0.000538775	0.00516854	-0.00508427
ENSMUSG00000105843.3	-0.0122154	0.0168148	-0.000274536	-0.00031315	0.0145872	-0.0138775
ENSMUSG00000038233.11	-0.00139081	0.0168005	-0.00736913	-0.00728287	-0.0153872	2.97329e-05
ENSMUSG00000039419.18	0.0274819	0.0167659	-0.00926364	-0.0178982	0.00895283	0.00827757
ENSMUSG00000093910.3	0.00427824	0.0167563	0.0112607	0.000121308	0.00748599	0.00190884
ENSMUSG00000051515.12	-0.0124745	0.0167332	-0.00917101	0.00338192	0.0121972	-0.0117963
ENSMUSG00000028176.14	0.0278932	0.016723	0.00051458	0.00945105	-0.00362145	-0.00486547
ENSMUSG00000020444.21	-0.00535888	0.0167199	0.0117643	-0.00533238	0.00547981	-0.00933102
ENSMUSG00000038982.11	-0.006307	0.0167079	-0.00640951	0.0183272	-0.00166009	0.00855265
ENSMUSG00000055782.10	-0.00229475	0.0167056	0.0040473	0.000484919	0.00558711	0.00432034
ENSMUSG00000042156.17	0.0150314	0.0167038	0.00708723	0.0123393	0.00727338	-0.00488896
ENSMUSG00000028373.17	0.0173625	0.0167032	-0.01698	-0.0097686	0.00314532	0.0106971
ENSMUSG00000002043.18	-0.0040762	0.0166871	0.00017297	0.00580985	-0.012245	-0.00219333
ENSMUSG00000028990.14	-0.00434635	0.0166869	0.00661826	-0.0271417	-0.0216453	-0.00193799
ENSMUSG00000030126.18	-0.00280671	0.0166537	0.00655852	0.000214909	0.00373995	-0.00693564
ENSMUSG00000060424.16	-0.012734	0.0166524	0.00882539	-0.0083176	0.00764372	0.00866682
ENSMUSG00000064036.16	-0.0107218	0.016646	0.0017432	-0.00766643	-0.00148589	-0.0114292
ENSMUSG00000034471.13	-0.00960243	0.0166393	0.0161899	0.0151399	-0.00749124	0.0111356
ENSMUSG00000009614.17	-0.0141005	0.0166349	-0.00274277	-0.00975288	-0.00274601	-0.00460369
ENSMUSG00000033985.18	-0.00189367	0.0166299	-0.0107794	0.00884913	-0.0126465	-0.00490036
ENSMUSG00000038323.4	-0.00301112	0.0166236	0.0176064	0.0372	0.00496957	-0.00728151
ENSMUSG00000030643.15	0.000209502	0.0166037	-0.00132535	0.00196962	0.000757511	-0.00468388
ENSMUSG00000019055.16	0.0135101	0.0165875	-0.00507025	0.00107733	0.00949473	0.00408429
ENSMUSG00000024962.14	-0.0111	0.0165801	0.00218358	0.000133601	-0.00581258	0.00647107
ENSMUSG00000064373.14	-0.0109754	0.0165798	-0.000643375	-0.00493858	0.000842531	-0.000331795
ENSMUSG00000005534.11	0.014073	0.0165736	0.00295454	-0.00273841	0.00872017	-0.00041442
ENSMUSG00000028830.15	0.0198069	0.0165577	0.00564061	-0.0103309	0.00328113	2.44524e-06
ENSMUSG00000036644.16	-0.00599778	0.0165231	0.00218595	-0.00370222	-0.00301633	-0.0225665
ENSMUSG00000032340.9	0.00910877	0.0165201	-0.00400023	-0.0104095	-0.00627848	-0.0116345
ENSMUSG00000054920.13	-0.0121865	0.0165118	0.00471599	-0.00564921	0.00271727	-0.00741634
ENSMUSG00000047992.12	-0.0028601	0.0164786	0.0154467	-0.0155219	-0.0134919	0.00999923
ENSMUSG00000069171.15	-0.00412117	0.0164695	0.00951442	0.00881673	-0.00415793	-0.0023657
ENSMUSG00000024109.19	0.0124432	0.0164678	0.000829223	-0.0113493	-0.00419836	-0.00939007
ENSMUSG00000060681.16	0.0169778	0.0164558	-0.013657	-0.0123872	0.0113954	-0.0185447
ENSMUSG00000024558.13	-0.00937364	0.0164529	-0.00229962	-0.00100379	0.0035142	0.0041799
ENSMUSG00000057315.15	-0.0111837	0.0164495	0.0163051	0.00826428	-0.011149	-0.00577484
ENSMUSG00000015222.19	0.0319429	0.0164282	-0.000882079	0.00697075	0.00795258	-0.000283543
ENSMUSG00000029710.16	-0.0020667	0.0164178	-0.0019094	-0.0149488	-0.00292672	0.00671882
ENSMUSG00000018733.11	-0.00464141	0.0164094	0.00494354	0.00572313	0.0138628	0.00405205
ENSMUSG00000028614.15	0.00584351	0.0164094	0.0124064	0.00550914	-0.00396922	0.00432862
ENSMUSG00000029119.10	0.00850476	0.0164071	-0.00353389	-0.00562088	-0.00539572	-0.000166717
ENSMUSG00000024462.18	0.000651839	0.0163907	0.00396422	-0.00706576	-0.0138284	-0.00477817
ENSMUSG00000006205.14	-0.00192462	0.0163878	-0.0046842	-0.00637576	-0.00647591	-0.00938472
ENSMUSG00000029319.9	-0.00267705	0.0163691	-0.0177405	0.00137263	0.0072451	-0.0050261
ENSMUSG00000056116.19	-0.00843554	0.0163646	-0.00150288	-0.00879364	-0.0096526	0.00420005
ENSMUSG00000041126.17	-0.0129198	0.0163546	-0.00643299	-0.00438755	0.00957126	-0.0161138
ENSMUSG00000030757.14	0.0140129	0.0163526	-0.00204991	0.00720833	-0.0123566	-0.000302558
ENSMUSG00000003420.9	-0.00468017	0.0163441	-0.0144758	-0.00687968	0.00332716	0.00428218
ENSMUSG00000024074.9	0.00557717	0.0163334	0.00601941	-0.00564216	-0.00300149	0.00439365
ENSMUSG00000037971.11	-0.00563763	0.016331	-0.0117321	-0.00284861	0.00792518	-0.0023921
ENSMUSG00000031700.12	-0.0105019	0.0163272	0.00229056	-0.000744875	0.00206629	-0.0225548
ENSMUSG00000030657.12	0.00897453	0.016318	6.89124e-07	-0.00623573	0.000342858	0.00420584
ENSMUSG00000044749.14	0.012715	0.0163081	0.00189546	-0.00607568	0.00953098	-0.00938529
ENSMUSG00000018102.6	-0.00970698	0.0162971	0.00206254	0.00607847	0.0117513	0.00867902
ENSMUSG00000022253.18	-0.0120049	0.0162963	-0.00281462	0.00256362	-0.000481974	0.00645059
ENSMUSG00000055022.15	0.0139292	0.0162915	-0.0067684	-0.00620269	0.00283553	-0.00918804
ENSMUSG00000037608.17	0.0416888	0.0162782	-0.0148425	0.0261026	-0.000983406	0.0001258
ENSMUSG00000000948.17	0.0189987	0.0162761	-0.0020417	-0.00158914	0.0214457	-0.00142877
ENSMUSG00000001768.17	-0.009902	0.01626	0.00415278	-0.00463563	0.00866565	-0.000209114
ENSMUSG00000027452.12	-0.00923714	0.0162549	0.00702734	-0.0157165	0.00241838	0.00189111
ENSMUSG00000023262.14	-0.00436964	0.0162467	0.0030814	0.000687378	-0.0117297	-0.0014965
ENSMUSG00000024963.13	-0.00089388	0.0162394	0.0142068	0.0172479	-0.0132834	-0.0105614
ENSMUSG00000053646.14	0.00227317	0.0162273	-0.000172632	-0.0177631	-0.00124764	0.00860317
ENSMUSG00000084883.3	0.00476274	0.0162152	-0.000639161	0.00714206	0.00363584	0.0152885
ENSMUSG00000041936.19	0.0203111	0.0162081	0.000120471	-0.00938772	-0.00677341	0.0129006
ENSMUSG00000031385.15	0.0371169	0.0161939	-0.0186518	0.000321157	-0.00323805	-0.00218466
ENSMUSG00000036862.16	0.00908149	0.0161755	-0.00358275	0.00119366	-0.00720916	-0.0162663
ENSMUSG00000036545.10	0.0210943	0.0161733	-0.00851706	-0.00675273	0.00990849	-0.00694506
ENSMUSG00000035559.10	-0.0137815	0.0161544	-0.00388174	-0.00149024	-0.00648268	0.0018403
ENSMUSG00000027253.16	0.0142075	0.0161498	-0.000639099	-0.0103664	0.000146825	-0.000560639
ENSMUSG00000058135.13	-0.0148805	0.0161482	0.000429127	-0.00284202	0.00793202	-0.00480873
ENSMUSG00000063415.13	-0.00233601	0.0161369	-0.0336	-0.00272873	0.00366885	-0.00615875
ENSMUSG00000025538.16	0.00104383	0.0161302	-0.000574429	0.00172	0.00336031	0.0020076
ENSMUSG00000005958.16	-0.00248647	0.0161243	-0.000144261	0.00170292	0.000977868	-0.0070099
ENSMUSG00000037605.18	0.00873241	0.0161223	-0.00468113	-0.0113418	0.00316403	0.0199035
ENSMUSG00000024533.18	-0.00784153	0.0161111	0.00390621	-0.00245416	0.00455552	-0.00481027
ENSMUSG00000035131.15	-0.00346457	0.0161058	0.00154099	-0.0196391	-0.00676576	0.00207494
ENSMUSG00000048997.18	0.0027904	0.0161039	0.00490771	0.0024029	0.00167306	0.00199208
ENSMUSG00000018849.7	-0.00909328	0.0161025	0.00370095	-0.00108472	0.00167176	-0.00475808
ENSMUSG00000095325.4	0.00265812	0.0160645	0.0173431	-0.000188771	-0.0114038	0.00434729
ENSMUSG00000051469.15	-0.00739906	0.0160551	0.0141555	-0.00687679	0.0123741	-0.00950986
ENSMUSG00000055485.7	0.0328341	0.0160531	-0.0157452	0.0128195	0.00531918	0.00911975
ENSMUSG00000046160.7	-0.0104003	0.0159908	0.00421223	0.00217769	0.00682643	-0.013895
ENSMUSG00000033871.15	0.0259072	0.0159833	-0.00499143	0.0158803	-0.00969726	-0.0133039
ENSMUSG00000030539.14	0.000259713	0.0159658	0.00139851	-0.00728813	-0.00281926	-0.00695569
ENSMUSG00000032648.15	-0.00955256	0.0159656	-0.000844001	-0.00250403	0.00855288	0.0176774
ENSMUSG00000034755.20	0.0164304	0.0159598	0.0131253	-0.000906408	0.0106103	-0.00438219
ENSMUSG00000020541.13	-0.0076821	0.0159398	0.00239553	-0.00515049	-0.0111285	-0.0113032
ENSMUSG00000051185.10	0.000175923	0.0159366	0.000777389	0.0041892	0.00578152	0.0109163
ENSMUSG00000022763.19	-0.0117606	0.0159141	-0.00310547	-0.00415757	-0.00839836	-0.00677896
ENSMUSG00000038738.16	0.0289881	0.0159074	-0.00220454	0.00448777	-0.0106934	-0.000695164
ENSMUSG00000043313.7	0.0191235	0.0158877	-0.0365739	-0.0217768	-0.0223124	-0.00318308
ENSMUSG00000025407.8	-0.0132542	0.0158857	-0.000518825	-0.00313375	0.00140795	-0.0116279
ENSMUSG00000002105.16	0.00137793	0.0158654	0.00778529	0.00735179	-0.00939547	-0.00691652
ENSMUSG00000078349.5	-0.0126461	0.0158573	0.00327094	-0.0028018	-0.00922633	-0.00686009
ENSMUSG00000036676.15	0.00819472	0.015852	-0.0018677	-0.00905705	0.00178912	0.00767186
ENSMUSG00000022678.17	-0.0102098	0.0158458	-0.0084554	0.00498545	0.00248562	-0.00705241
ENSMUSG00000040848.12	-0.00861533	0.0158322	-0.00469578	-0.000314042	-0.00322186	0.00881201
ENSMUSG00000026510.11	-0.0121999	0.0158136	0.00481818	-0.000455499	-0.000620619	-0.00472231
ENSMUSG00000108325.2	0.00584252	0.0158123	-0.00509341	0.0146934	0.0299034	-0.00435119
ENSMUSG00000019883.12	-0.00884784	0.0158022	0.0068349	-0.00277798	-0.000334814	-0.00907703
ENSMUSG00000003526.13	-0.0114918	0.0157898	-0.00505224	-0.00731575	-0.0035228	-0.0112957
ENSMUSG00000020734.14	-0.00863158	0.0157874	0.00626435	-0.0107182	-0.0122512	-0.0136734
ENSMUSG00000085208.5	0.0023663	0.015765	0.00699996	0.0134853	-0.00664969	0.000894226
ENSMUSG00000001151.11	0.0244413	0.0157574	-0.00892959	0.00856508	0.00948867	0.00637369
ENSMUSG00000097649.4	-0.00760584	0.0157473	0.00111671	0.00711182	0.00682572	-0.00384143
ENSMUSG00000025860.16	0.00306378	0.0157445	0.00114162	0.0051506	-0.00405045	0.0246541
ENSMUSG00000030035.15	-0.00164538	0.0157148	0.00138567	-0.00318243	-0.000698511	-0.00920173
ENSMUSG00000060961.17	-0.00555001	0.01571	-0.00621074	-0.000301287	-0.00352219	0.0132581
ENSMUSG00000016028.12	0.00334713	0.0156825	0.0137541	-0.0111507	-0.0130681	-0.0114426
ENSMUSG00000038611.18	0.0276582	0.015659	-0.0100038	-0.000397991	-0.00163277	0.00652532
ENSMUSG00000027875.13	-0.0110752	0.0156573	0.0146733	0.00752009	-0.00908987	0.0177173
ENSMUSG00000068876.17	0.0259821	0.0156559	0.00622123	0.0112314	-0.0168658	0.00371574
ENSMUSG00000000420.16	-0.000563056	0.0156405	-0.00671899	-0.0123559	0.0041888	0.0111596
ENSMUSG00000037010.8	-0.0102031	0.0156384	-0.0106241	0.00490897	-0.000876299	0.00636099
ENSMUSG00000003865.17	-0.00982019	0.0156214	0.00749152	-0.00174765	-0.00183036	-0.000360316
ENSMUSG00000009995.18	-0.000703829	0.0156125	0.0030341	-0.00680965	0.00298686	0.00425821
ENSMUSG00000024219.17	-0.00323753	0.0156119	0.0109973	0.000258248	-0.00148237	-0.0001231
ENSMUSG00000104597.2	0.0320257	0.0156115	0.00194885	0.0139963	-0.0136687	-3.7234e-05
ENSMUSG00000024782.8	-0.0114185	0.0156062	-0.0041777	-0.000439058	0.00440686	0.00644705
ENSMUSG00000024913.17	-4.80834e-07	0.0156041	-0.00841374	-0.00189758	-0.00689586	0.013209
ENSMUSG00000052911.10	0.0114516	0.0156034	-0.00618077	-0.0107506	-0.0149832	0.00678869
ENSMUSG00000056258.10	0.0141682	0.0155798	0.00990848	0.00502794	-0.00253493	-0.00697563
ENSMUSG00000038070.16	-0.00779934	0.0155786	0.00668457	-0.0022121	-0.00398891	-0.00471375
ENSMUSG00000036820.13	0.00518834	0.0155783	0.0109182	-0.0118617	-0.0108037	-0.000141514
ENSMUSG00000048120.17	0.000303018	0.0155764	0.000132435	0.00414702	-0.00197512	0.00193936
ENSMUSG00000038803.8	-0.0096666	0.0155663	-0.00338692	0.00167593	0.0160829	-0.0114541
ENSMUSG00000027015.5	-0.000577955	0.0155656	0.0196827	0.00619706	-0.0156412	0.0122288
ENSMUSG00000020591.12	-0.00980771	0.0155629	-0.00306194	-0.0091615	-0.00315719	0.00899273
ENSMUSG00000049184.7	0.01651	0.0155455	-0.0127694	0.00788854	0.000916815	0.0170946
ENSMUSG00000035311.17	0.0122075	0.0155454	-0.00084366	-0.00182622	-0.00117646	-0.00725989
ENSMUSG00000029603.16	-0.00795333	0.0155398	0.00516568	0.000386502	-0.00394116	0.0200975
ENSMUSG00000017548.16	8.07e-05	0.0155192	-0.00241805	-0.0100018	0.00239615	0.00184055
ENSMUSG00000026478.15	0.017868	0.0155114	-0.0107796	0.000178007	0.00290874	-0.00036853
ENSMUSG00000051098.7	0.0120624	0.0155079	0.00477969	0.0201216	-0.0148317	0.00642312
ENSMUSG00000021379.3	-0.00995224	0.0154992	0.00118947	0.00458224	-0.00830217	-0.00900573
ENSMUSG00000030255.14	-0.00745546	0.0154908	0.00388603	-0.00692897	-0.0123091	0.00640292
ENSMUSG00000087403.10	0.00470718	0.0154873	0.0103846	-0.0227121	-0.014629	-0.00128213
ENSMUSG00000038206.14	-0.0144701	0.015459	-0.0006193	-0.00785146	-0.00178507	0.00442104
ENSMUSG00000034235.18	-0.00975147	0.0154478	0.0137246	-0.0051208	-0.00392705	-0.0092985
ENSMUSG00000090626.10	0.00314219	0.0154473	0.00603164	-0.000733241	0.00809175	0.00433734
ENSMUSG00000073131.13	-0.00291544	0.0154391	0.00150921	0.0049528	0.00159744	-0.000416013
ENSMUSG00000028164.16	0.0120377	0.0154364	-0.0164719	-0.015609	0.00259829	0.00543438
ENSMUSG00000036503.14	0.00395577	0.0154325	-0.0049449	-0.00415064	-0.00128297	-0.0138439
ENSMUSG00000071424.11	0.00606384	0.0154193	-0.0273923	0.00473112	-0.00197911	0.0089607
ENSMUSG00000056014.17	0.00408724	0.0154144	0.00188343	0.000483303	-0.00493336	3.5014e-05
ENSMUSG00000113029.3	-0.00777788	0.0154058	0.0112182	-0.00507598	-0.00888091	0.0057443
ENSMUSG00000020108.5	3.46181e-05	0.0154022	-0.0124554	0.0060006	0.00752032	0.00153668
ENSMUSG00000046096.8	0.00342508	0.0153969	0.0109559	-0.00971851	0.00299204	0.0068131
ENSMUSG00000036949.17	-0.00959746	0.0153887	-0.00160933	-0.00571443	-9.41151e-05	-0.0071666
ENSMUSG00000050721.10	-0.0175591	0.0153656	-0.00374001	-0.0114329	0.00313805	0.0221143
ENSMUSG00000047789.6	0.00807914	0.0153638	0.00561405	-0.0138802	0.00749538	-0.00132947
ENSMUSG00000001663.11	-0.0102514	0.0153427	-0.0032535	0.000350482	0.0136803	-0.000469524
ENSMUSG00000039620.18	-0.00514494	0.0153045	0.00355918	0.0167838	0.00629192	-0.00691829
ENSMUSG00000040640.12	0.0350231	0.0152977	-0.0305582	0.0307315	0.00461388	0.0178021
ENSMUSG00000033429.11	-0.00785287	0.0152928	-0.00219559	0.00792129	0.00138643	0.011939
ENSMUSG00000025034.10	-0.0113157	0.0152894	0.0041074	-0.00259706	0.00358659	-0.00480485
ENSMUSG00000037972.8	0.000570649	0.0152689	-0.000754056	-0.00247345	-0.00407166	-0.0136943
ENSMUSG00000024347.17	-0.0145346	0.0152669	0.000999903	-0.00219913	0.00364093	0.00880285
ENSMUSG00000097789.3	-0.00791104	0.0152578	-0.00531674	0.00835465	0.0123963	-0.000302838
ENSMUSG00000035413.9	0.00286062	0.0152576	0.011844	0.0109897	0.0328485	0.00463616
ENSMUSG00000027488.13	-0.00833679	0.0152535	-0.00501384	0.00457029	-0.00305978	-0.0091339
ENSMUSG00000032741.10	-0.00756003	0.0152528	-0.00255292	-0.00720687	-0.00679057	-0.00469904
ENSMUSG00000097328.8	-0.00239838	0.015228	0.00580601	-0.0230555	-0.00507372	-0.00222217
ENSMUSG00000030029.15	-0.00627702	0.0152272	-0.00511979	-0.00158319	0.00305432	0.00432609
ENSMUSG00000038437.12	0.0162764	0.0152265	-0.000112617	0.00254485	-0.00582292	0.0179877
ENSMUSG00000070509.16	-0.00445128	0.0152138	0.00317811	-0.00822549	-0.00727127	-0.0180364
ENSMUSG00000036510.18	0.0106491	0.0151928	0.00960905	0.000928118	0.0142065	-0.0035358
ENSMUSG00000038241.17	0.0156278	0.0151924	-0.000765896	-0.00359092	0.00329779	-0.000154966
ENSMUSG00000039208.16	-0.00565442	0.0151878	0.0210535	0.0142266	0.0164868	0.00280474
ENSMUSG00000004892.14	-0.00461715	0.0151857	0.000145776	-0.0142515	-0.00638205	-0.00478643
ENSMUSG00000020733.4	-0.0125167	0.0151809	0.00403842	-0.00619912	-0.00197361	-0.009339
ENSMUSG00000069135.12	0.00252061	0.0151739	0.0136793	-0.000264149	0.00388493	-0.00483718
ENSMUSG00000012640.17	0.00932447	0.0151256	0.00157849	-0.010005	0.0120658	-0.00382194
ENSMUSG00000007097.15	-0.0033396	0.0151218	-0.00729698	-0.00948459	-0.00114618	-0.00464492
ENSMUSG00000045103.20	0.0184765	0.015115	-0.00269746	0.025037	-0.0118008	-0.00025493
ENSMUSG00000072946.13	-0.01247	0.0151013	-0.00166301	-0.000473326	0.0072995	-0.0116522
ENSMUSG00000032184.6	-0.00749791	0.0150865	-9.93788e-05	0.000903679	0.0111611	0.00897042
ENSMUSG00000040964.17	0.00156792	0.0150736	0.00421654	-0.000438593	0.00862094	-0.0227413
ENSMUSG00000022075.8	0.00368905	0.0150334	-0.00291296	8.07913e-05	0.00731777	0.00644239
ENSMUSG00000024293.17	0.00103744	0.0150219	0.0180037	0.00273624	0.00258616	-0.0118089
ENSMUSG00000103793.2	0.0109583	0.0150138	0.0147284	-0.0155942	0.0106565	-0.00229889
ENSMUSG00000037514.19	0.000581991	0.0150123	-0.000228963	0.00780499	0.0030236	0.00654057
ENSMUSG00000026556.17	0.000242965	0.0150025	0.0093972	0.00980033	-0.000646542	-0.0138864
ENSMUSG00000029263.16	0.00868099	0.0149998	-0.0158382	-0.00416076	0.0266832	-0.0072173
ENSMUSG00000045532.6	0.00056788	0.0149716	0.0040102	-0.0125103	0.00827568	0.0018689
ENSMUSG00000001942.9	0.00908217	0.0149691	-0.00517543	-0.00320492	-0.0053012	-0.0046424
ENSMUSG00000004894.11	0.0180648	0.0149656	-0.0139814	-0.0111778	0.00543575	-0.00719702
ENSMUSG00000025255.19	0.0232202	0.0149489	0.0171686	0.00143849	0.0020907	0.00397561
ENSMUSG00000040234.17	0.00474306	0.0149185	-0.0129967	0.00287274	-0.00753628	0.0040318
ENSMUSG00000044576.7	-0.0136698	0.0149067	-0.00474178	-0.00248267	-0.00110793	0.00208267
ENSMUSG00000020821.18	-0.013375	0.0149024	1.14771e-05	-0.00317523	0.00103638	-0.018341
ENSMUSG00000050840.9	0.000169504	0.014895	-0.011675	0.00529235	0.00401389	-0.0160382
ENSMUSG00000039765.16	0.00556456	0.0148865	0.00208515	0.0166571	0.0141175	0.00654766
ENSMUSG00000026473.17	-0.0132041	0.0148527	0.00131232	-0.00345785	-0.000544806	0.0315352
ENSMUSG00000020037.16	-0.011332	0.014849	0.00260953	0.00681249	0.00255996	-0.0091878
ENSMUSG00000047656.10	-0.00558014	0.0148442	0.00894569	0.0035231	-0.00934536	0.00105938
ENSMUSG00000095139.3	-0.00467096	0.0148371	0.00171197	0.0034615	-0.0053806	0.017769
ENSMUSG00000002409.19	0.0118541	0.0148277	-0.00153012	-0.00824499	-0.0108835	-0.00247478
ENSMUSG00000026697.11	0.00999456	0.0148108	-0.0292083	0.010551	-0.00411379	-0.00481822
ENSMUSG00000055493.5	0.00129008	0.0148098	0.009028	0.0101663	0.01071	0.00423598
ENSMUSG00000056938.18	-0.00678415	0.0147753	-0.007426	-0.00132894	0.0112766	-0.00492494
ENSMUSG00000022382.16	-0.00931407	0.0147681	0.00456732	-0.00562181	0.00409411	0.00616355
ENSMUSG00000049657.10	-0.00603026	0.0147385	0.0175705	0.0140498	0.00413325	-0.0050992
ENSMUSG00000051586.18	0.0316601	0.0146746	0.0070096	0.0214632	-0.0194726	-0.00419677
ENSMUSG00000046240.9	-0.00530464	0.0146702	0.00127407	-0.00414536	-0.00600838	0.0041889
ENSMUSG00000045991.20	0.0187007	0.0146588	-0.00804888	0.0117611	-0.0113275	0.00634309
ENSMUSG00000030386.20	-0.00868725	0.0146512	-0.00146845	0.0156459	0.0106192	-0.00706579
ENSMUSG00000025731.17	-0.00575987	0.0146434	-0.0184715	0.0177658	0.0116941	-0.000472266
ENSMUSG00000030235.18	-0.00443112	0.0146406	0.00519073	0.0172617	-0.00852261	-0.000151961
ENSMUSG00000055541.20	-0.00834921	0.0146259	-0.00106978	0.0108472	0.00109059	-0.0047768
ENSMUSG00000029394.12	-0.0047053	0.0146195	-0.00584392	-0.00110314	0.00505281	0.00873332
ENSMUSG00000041423.17	-0.0127987	0.014608	0.00482324	-0.000186708	-0.0193821	-0.00232296
ENSMUSG00000033282.15	0.0365325	0.0145796	-0.0216759	0.0268519	0.00161266	0.010744
ENSMUSG00000060733.14	-0.00601766	0.0145538	0.00352828	0.00569694	0.00395899	-0.00278598
ENSMUSG00000070498.4	0.0235278	0.0145313	-0.0026773	-0.00674035	0.00309926	0.0134543
ENSMUSG00000022546.6	-0.00807343	0.0145232	0.00594961	-0.000168297	-0.0103519	-5.30921e-05
ENSMUSG00000009563.17	-0.00392195	0.0145205	0.00399408	0.00872659	-0.00288016	0.00202957
ENSMUSG00000026442.15	0.0216393	0.0145085	-0.0124479	-0.00602626	0.0121489	-0.0136286
ENSMUSG00000063646.19	0.00769756	0.0145077	0.019242	-0.00552609	-0.00882171	-0.00491974
ENSMUSG00000083679.2	-0.00808047	0.0145034	0.000106038	0.00962353	0.0125247	-0.00704974
ENSMUSG00000031808.8	-0.00633871	0.0145027	0.00135359	-0.00360019	-0.00694319	-0.0227862
ENSMUSG00000026923.16	0.000423604	0.0144936	0.00086459	-0.00323945	-0.00639347	0.00855501
ENSMUSG00000055254.16	-0.00618469	0.0144891	0.00109613	-0.00674705	-0.00275816	-0.0313959
ENSMUSG00000043531.18	0.0281264	0.0144748	-0.014685	-0.0235905	0.00330364	-0.00976086
ENSMUSG00000005823.10	0.00875437	0.0144615	-0.00260213	-0.0092168	-0.00855864	-0.0139456
ENSMUSG00000043635.13	0.0236264	0.0144343	-0.00768436	-0.0334121	-0.00660125	-0.00203075
ENSMUSG00000003849.9	-0.0136137	0.0144199	-0.0136245	0.0155839	-0.0116939	0.00300043
ENSMUSG00000024193.9	-0.00302165	0.0144176	0.000343324	-0.00614308	0.0122827	-0.00712168
ENSMUSG00000070643.12	-0.010104	0.0144098	0.0116273	0.00502577	0.00143991	-0.00717454
ENSMUSG00000000295.14	-0.0107614	0.0144049	-0.0043834	0.0104348	0.0012902	-0.00684112
ENSMUSG00000045515.5	-0.0059413	0.0143917	-0.00259176	-0.000882273	0.00193351	-0.0228434
ENSMUSG00000022995.18	-0.000529428	0.0143792	-0.000488351	-0.000416079	2.11062e-06	-0.000472815
ENSMUSG00000022840.10	0.0237329	0.0143549	0.00529156	-0.0124807	0.00707593	-0.00275632
ENSMUSG00000027288.17	0.0192021	0.0143531	-0.0126945	0.0163055	0.00111885	-0.000406378
ENSMUSG00000024903.11	-0.00654706	0.0143506	0.0124492	0.0104043	-0.00577924	0.00646951
ENSMUSG00000087574.3	-0.006862	0.0143463	-0.00878354	-0.00639257	0.00653442	0.017729
ENSMUSG00000040055.10	-0.0110403	0.0143461	-0.0106313	-0.00763948	-4.51077e-06	0.00422461
ENSMUSG00000048911.16	0.0058543	0.0143435	0.00483331	0.00631003	0.00174107	-0.0183216
ENSMUSG00000022324.17	0.0165688	0.0143351	-0.00876504	0.000374465	0.00938384	0.00620931
ENSMUSG00000022452.17	-0.0113922	0.0143334	-0.0197018	0.00856558	0.000777806	0.00629673
ENSMUSG00000041633.15	-0.0143473	0.0143292	-0.0259964	-0.00280403	-0.00106805	0.00429566
ENSMUSG00000068551.13	-0.00388931	0.0143282	0.018567	0.00186983	0.00847902	0.00853806
ENSMUSG00000020841.6	0.0204395	0.0143168	-0.00643885	-0.00806436	0.0128748	-0.00239777
ENSMUSG00000003948.18	0.00442522	0.0143018	-0.00136175	0.0112901	0.00894864	-0.00249708
ENSMUSG00000020684.15	0.0220909	0.0142947	-0.00709009	0.00152016	-0.00565897	-0.00917622
ENSMUSG00000046743.7	0.0157557	0.0142921	0.0113391	-0.00599978	0.00539912	-0.000216643
ENSMUSG00000032114.10	-0.00140371	0.0142865	-0.00101404	-0.0011055	-0.00440217	0.00221376
ENSMUSG00000020919.12	-0.0032795	0.0142852	0.0011427	-0.00304891	0.00262948	-0.000233012
ENSMUSG00000020183.12	0.0293921	0.0142678	0.00228671	-0.00161575	-0.0046281	-0.00681385
ENSMUSG00000030741.16	0.00358331	0.0142569	0.0140679	-0.00868522	0.00315312	0.0131262
ENSMUSG00000006526.14	0.00160504	0.0142446	0.00107763	-0.00305552	0.0167939	-0.000391267
ENSMUSG00000033717.7	0.00436951	0.014243	-0.00399869	0.0101149	0.00482049	-0.00724459
ENSMUSG00000040147.15	-0.0098066	0.0142429	-0.00804333	-0.00293061	0.00884322	0.0108762
ENSMUSG00000064043.16	0.0245315	0.0142409	0.0199824	0.00862955	0.00397851	0.00603686
ENSMUSG00000030421.10	-0.00294223	0.0142369	-1.211e-05	0.0109313	-0.0155746	0.00659424
ENSMUSG00000014633.16	-0.00031486	0.0142309	-0.00185819	-0.00257618	0.00940137	-0.00151227
ENSMUSG00000032006.16	-0.00112886	0.0142301	-0.0139311	-0.0034824	0.00646197	-0.00145404
ENSMUSG00000041559.8	0.00514513	0.0142203	0.0209537	0.00754697	0.0139839	-0.00931307
ENSMUSG00000034412.14	-0.00859447	0.0142194	0.00974608	-0.0011813	0.0105167	0.0131985
ENSMUSG00000049555.11	-0.0061873	0.0142136	0.00198182	0.0110383	0.00269907	-0.000302411
ENSMUSG00000048100.14	-0.0108713	0.0142103	-0.0142197	-0.00955282	0.00784485	-0.0117538
ENSMUSG00000002661.15	-0.00842933	0.0142082	-0.0182476	-0.0128611	0.00677883	0.00315016
ENSMUSG00000021508.12	-0.0117239	0.0141872	-0.00561401	-0.00574674	0.00228834	-0.0138582
ENSMUSG00000049532.12	-0.00543703	0.0141804	0.0149688	-0.00403886	0.00285491	0.006344
ENSMUSG00000032463.11	-0.00556082	0.0141686	0.0093884	-0.00218395	-0.00472021	0.0020045
ENSMUSG00000010066.17	0.0133542	0.0141646	-0.0177351	-0.0185605	-0.0084382	-0.00447985
ENSMUSG00000036356.16	-0.00469974	0.0141572	0.00317644	-0.00266351	-0.00889484	-0.00252068
ENSMUSG00000036019.9	0.00164433	0.0141489	0.00106844	0.000139412	-0.00257568	0.00411092
ENSMUSG00000004558.16	-0.0147398	0.0141418	-0.00360567	-0.0053141	0.00826948	-0.000424394
ENSMUSG00000042066.17	0.0230835	0.0141363	-0.00439965	0.00308977	-0.002869	0.00166601
ENSMUSG00000060206.12	0.0253517	0.0141296	-0.00473158	0.00938764	-0.00554716	-0.0158849
ENSMUSG00000028607.17	-0.00613228	0.0141287	0.00829596	-0.0105137	0.00161921	-0.00926071
ENSMUSG00000049550.18	0.0271602	0.0141286	-0.00980607	0.0199168	0.0194659	-0.0028401
ENSMUSG00000033295.15	0.00444041	0.0141158	0.00300196	-0.0043519	0.000531147	-0.0138983
ENSMUSG00000031232.18	0.0008645	0.0141137	-0.00464487	-0.0132157	0.00376099	0.00655036
ENSMUSG00000015484.4	-0.0112496	0.014107	0.00836419	-0.0145242	-0.00977325	-0.000145322
ENSMUSG00000038886.11	0.0123016	0.0141008	-0.0006595	-0.00692094	0.00894859	-0.00259166
ENSMUSG00000001313.13	-0.00805243	0.0140985	-0.0206386	0.00972621	-0.00114326	-0.00253847
ENSMUSG00000029086.16	7.6936e-05	0.0140967	-0.000985978	-0.0151317	-0.0102862	-0.000217858
ENSMUSG00000117924.2	-0.00676568	0.0140881	0.00558898	0.004127	0.00623177	-0.00463188
ENSMUSG00000083282.4	0.00357138	0.01408	-0.00441015	0.00269843	0.00254353	0.00442198
ENSMUSG00000040928.16	0.00589528	0.0140745	0.0166225	-0.00272183	9.05929e-05	-0.00134433
ENSMUSG00000022848.9	0.00115546	0.0140711	-0.0100781	-0.00812325	0.00536227	0.00219765
ENSMUSG00000024269.12	-0.00169838	0.0140539	0.0111716	0.0192234	-0.0033447	-0.00461473
ENSMUSG00000048424.19	-0.0103709	0.014046	0.024215	-0.00142901	-0.00929324	0.00437203
ENSMUSG00000072568.5	-0.00496486	0.0140417	0.0156047	0.00351513	0.0163745	-0.000314568
ENSMUSG00000030538.16	-0.00915343	0.0140402	-0.000210409	-0.00633705	0.00431507	-0.00701838
ENSMUSG00000049670.10	-0.000576778	0.0140378	0.00423626	-0.00912898	-0.00436053	-0.0049289
ENSMUSG00000003123.16	-0.00648074	0.0140104	0.0039668	0.00947387	0.00493546	0.00410139
ENSMUSG00000026853.16	-0.00369652	0.0140056	0.00479453	0.00438428	-0.0107789	-0.000122755
ENSMUSG00000008999.8	0.00218523	0.0139982	0.0235707	-0.00307491	0.00305905	0.00198103
ENSMUSG00000051319.7	-0.00344343	0.0139861	0.0138437	0.00942284	-0.00209361	-0.00451477
ENSMUSG00000037152.12	-0.00745474	0.0139859	-0.0114099	-0.00722037	-0.00589317	-0.000453663
ENSMUSG00000036718.18	-0.00691232	0.0139857	0.00250373	-0.010018	0.00341228	-0.00359406
ENSMUSG00000057378.16	0.0219966	0.0139832	0.00318896	0.00171071	-0.00170686	-0.0124743
ENSMUSG00000024665.9	-0.0104761	0.0139824	0.00412095	-0.0118041	-0.00852985	-0.0135993
ENSMUSG00000025978.15	-0.0145294	0.0139809	0.00402461	-0.00390277	-0.00284754	0.0089063
ENSMUSG00000056666.14	-0.00103207	0.013968	-0.00403799	-0.0034357	-0.000737427	-0.0093143
ENSMUSG00000008734.10	-0.000693781	0.013962	-0.0138714	-0.00625656	-0.00204052	-0.000133597
ENSMUSG00000103088.2	0.00567013	0.0139593	-0.0122387	-0.0154378	-0.00108678	-0.00882462
ENSMUSG00000030970.17	-0.00826505	0.0139592	-0.0127202	-0.00581386	0.00320359	-0.0070232
ENSMUSG00000021047.8	0.00843759	0.0139567	0.00455275	-0.00926629	-0.00347256	-0.0113998
ENSMUSG00000024238.16	-0.00553018	0.013952	0.000771717	-0.0102356	-0.00701028	0.00654691
ENSMUSG00000036606.18	0.00778906	0.0139464	0.00301461	-0.00485483	-0.000747756	-0.00700053
ENSMUSG00000032038.8	-0.00788271	0.0139451	-0.00444957	-0.00647649	0.00179551	-0.00484665
ENSMUSG00000025025.15	-0.00321779	0.013945	0.00518523	0.00734096	0.00094956	0.0132049
ENSMUSG00000042293.9	-0.00189175	0.0139382	-0.0226429	-0.00960936	-0.00118703	-0.00614236
ENSMUSG00000075514.6	-0.00358159	0.0139317	0.00654854	0.0125964	0.00654582	-0.00708623
ENSMUSG00000022887.10	0.0125267	0.0139287	0.000576114	-0.0113436	-0.00128018	0.00872677
ENSMUSG00000032589.15	0.0328855	0.0139225	0.00446787	0.00425518	-0.00383089	-0.00951748
ENSMUSG00000030087.12	-0.00745414	0.0138992	-0.00969166	0.00378792	0.000238061	-0.00482866
ENSMUSG00000026421.15	-0.0134827	0.0138896	-0.00743835	-0.00232814	0.00275524	-0.000177343
ENSMUSG00000027679.14	-0.00877324	0.0138755	-0.0143646	-0.00308679	0.004497	0.0107373
ENSMUSG00000003452.16	0.0250477	0.0138654	-0.00634901	0.0122838	-0.00522568	-3.43844e-05
ENSMUSG00000021448.9	0.00747639	0.0138648	-0.0070397	-0.0013778	0.00325239	-0.0135701
ENSMUSG00000045969.9	-0.013286	0.0138575	-0.00740761	-0.0143335	0.00758463	-0.01865
ENSMUSG00000034055.17	-0.00671417	0.0138497	0.00968283	-0.00252957	-0.00101913	-0.00477845
ENSMUSG00000021033.12	-0.0110902	0.0138428	-0.0016583	0.00195626	-0.00576473	-0.00260731
ENSMUSG00000029376.9	-0.00249339	0.0138363	-0.0177047	0.00945844	-0.00108676	-0.000326547
ENSMUSG00000009073.17	-0.0109076	0.013835	0.00516492	-0.00848418	-0.00273591	0.0334824
ENSMUSG00000031683.17	-0.00481408	0.0138311	0.0089947	0.00206117	-0.00335786	-0.0161088
ENSMUSG00000034163.11	0.0319908	0.0138198	-0.0254193	0.0224262	0.00350035	-0.00296194
ENSMUSG00000022623.18	0.0226121	0.0138062	-0.00769416	0.0015499	-0.0073109	0.00876922
ENSMUSG00000050423.12	-0.0161409	0.0137953	-0.00803745	0.00609884	0.00904402	-0.0206221
ENSMUSG00000034126.6	0.00948352	0.0137887	-0.0134705	-0.0137407	-0.0104325	0.0089346
ENSMUSG00000022935.17	0.0159958	0.0137833	-0.00523675	-0.017403	0.0205954	-0.00240579
ENSMUSG00000015468.15	0.00691139	0.0137817	0.00417956	-0.0268361	-0.00612032	-0.00469129
ENSMUSG00000028919.12	-0.0134013	0.0137738	0.00161348	8.91746e-05	-0.00460914	-0.0160689
ENSMUSG00000047216.9	0.00388485	0.0137598	0.008971	0.00671104	0.00752671	-0.00489989
ENSMUSG00000020629.13	-0.0109083	0.0137554	-0.00463	0.00266474	0.00112039	-0.000252345
ENSMUSG00000102742.2	0.00914744	0.0137535	-0.00786059	-0.0176513	-0.00819318	-0.00677193
ENSMUSG00000048078.17	0.0278723	0.0137353	0.00450071	-0.00894614	0.00601641	-0.00697895
ENSMUSG00000020021.5	-0.0120659	0.0137343	0.00147789	-0.0145761	0.00893875	0.0110216
ENSMUSG00000026842.17	0.0037155	0.0137291	0.00535711	-0.0106382	-0.000659523	0.00191596
ENSMUSG00000054474.16	-0.00301696	0.0137281	-0.0123892	-0.000937223	-0.0176027	0.00316865
ENSMUSG00000021182.17	0.0137066	0.0137271	0.00336951	-0.00413061	0.001066	-0.00220883
ENSMUSG00000055053.19	0.000580831	0.0137234	-0.000994602	0.00188245	-0.00309374	-0.0226131
ENSMUSG00000030990.19	-0.00440471	0.013721	0.00384287	0.0205744	-0.00559162	-0.00145515
ENSMUSG00000026932.15	-0.00638503	0.0137199	0.00300601	-0.00133814	0.000144032	-0.000154003
ENSMUSG00000063065.14	-0.00164667	0.0137165	0.00224935	-0.000467159	-0.00549914	0.00893628
ENSMUSG00000028015.4	-0.00687887	0.0137015	-0.00463499	-0.00930465	-0.00034904	-0.0136449
ENSMUSG00000027428.10	-0.00483545	0.0136874	0.00143668	-0.0140777	-0.00634485	0.00644568
ENSMUSG00000030761.17	0.0165269	0.0136873	-0.00887663	-0.00225919	-0.00671462	-0.00461176
ENSMUSG00000052384.15	-0.00226489	0.0136839	0.00135826	-0.00838628	0.00569919	0.0109524
ENSMUSG00000042271.14	-0.0109768	0.0136811	0.0202466	0.00279419	0.00668438	0.00220139
ENSMUSG00000034413.15	0.0289758	0.0136753	0.000240783	-0.000494473	-0.00345199	-0.00732466
ENSMUSG00000041961.15	-0.000321863	0.0136648	-0.00185002	-0.00867767	-0.00129447	0.0134649
ENSMUSG00000040327.17	0.019894	0.0136623	-0.00241869	-0.00137634	-0.00406421	0.0136514
ENSMUSG00000020614.14	-0.00554401	0.0136612	-0.0132813	-0.0100502	-0.0189442	0.0021616
ENSMUSG00000038126.18	0.0100239	0.0136601	0.00492291	0.0107942	0.00653858	-0.00579642
ENSMUSG00000042709.17	-0.0056169	0.0136526	-0.0019326	0.00878804	0.0111182	0.00538305
ENSMUSG00000020805.15	0.00636782	0.0136362	0.0179447	-0.0124141	-0.00717446	0.0135433
ENSMUSG00000090137.9	-0.013362	0.0136229	-0.0224702	0.00616468	0.00272135	-0.00117834
ENSMUSG00000019872.14	-0.00765825	0.0136197	-0.00112185	-0.00687396	-0.00943607	-0.0137114
ENSMUSG00000022836.12	-0.00223478	0.0136181	0.0146591	0.0106626	-0.00150721	-0.00349073
ENSMUSG00000031610.4	-0.00990385	0.0136166	0.0031927	-0.0106486	-0.0112187	-0.0025179
ENSMUSG00000043602.6	0.00579279	0.0136136	-0.000437077	0.0107039	-0.00277285	0.00304382
ENSMUSG00000022687.13	-0.00530964	0.013613	-0.005974	-0.0125124	-0.00379652	-0.0068818
ENSMUSG00000073418.5	0.024162	0.0136115	-0.00895449	0.0152616	0.00692558	0.017584
ENSMUSG00000026027.14	0.00101967	0.0136112	-0.00805662	-6.0165e-05	-0.00155268	0.001921
ENSMUSG00000001418.14	-0.00830438	0.0136101	-0.00116646	-0.0115406	0.0035197	0.0110332
ENSMUSG00000021338.18	-0.00869122	0.013608	0.000214261	-0.0127663	-0.00471879	-0.00702542
ENSMUSG00000027525.19	-0.0077076	0.0136013	0.0100902	0.00348302	-0.00107154	-0.00277962
ENSMUSG00000050373.14	0.00024326	0.0135888	0.0193187	0.00813842	0.0125146	0.0136559
ENSMUSG00000024143.16	-0.00902717	0.013585	-0.00114981	0.00125482	0.00577269	-0.0115895
ENSMUSG00000028444.18	-0.00400444	0.0135824	-0.00826624	-0.00544389	-0.00310135	-0.0182867
ENSMUSG00000029545.14	-0.0164185	0.0135774	0.0176729	-0.0032586	0.00300943	-0.00905973
ENSMUSG00000060534.17	0.0181861	0.0135742	0.00290484	-0.00207333	0.00618569	-0.00244419
ENSMUSG00000029093.15	0.0075671	0.0135735	-0.00302111	-0.0154374	-0.00560966	0.01969
ENSMUSG00000025016.12	0.00635215	0.0135575	-0.00533123	-0.00784988	0.00138389	0.00458121
ENSMUSG00000028434.13	0.0268717	0.0135573	0.00382302	0.00795717	-0.000764103	-0.000167749
ENSMUSG00000044250.9	-0.0060602	0.0135427	0.0166051	0.012811	0.000718885	0.00402611
ENSMUSG00000040407.19	0.0206312	0.0135225	-0.00253346	-0.00902573	0.00564495	0.00215731
ENSMUSG00000029401.9	-0.00465298	0.0135208	-0.00649531	-0.00226712	0.00552009	-0.00482139
ENSMUSG00000035877.18	-0.00627545	0.0135144	-0.000481067	-0.000835701	0.00414258	-0.00473302
ENSMUSG00000073155.13	-0.00684601	0.0135136	0.0160057	-0.0019335	-0.00363397	-0.00904633
ENSMUSG00000106874.3	-0.00413763	0.0135076	0.0115443	-0.000734921	-0.0064952	-0.000175638
ENSMUSG00000022235.16	-0.0143691	0.0135057	0.00471585	0.0085259	-0.0120594	-0.00015644
ENSMUSG00000021918.11	-0.00226603	0.0134974	0.0110183	0.00796621	0.00790754	0.0054853
ENSMUSG00000003559.9	-0.0156056	0.0134936	-0.00206122	-0.00370026	0.00710978	-0.00712392
ENSMUSG00000031641.15	-0.00696789	0.0134909	-0.000678519	-0.00548547	0.00751991	0.00531906
ENSMUSG00000021583.8	0.00516278	0.0134796	0.00612572	-0.00197538	0.0109964	-0.00243589
ENSMUSG00000030317.9	-0.012044	0.0134653	-0.0218519	0.00346271	0.00137524	0.00418507
ENSMUSG00000026634.17	-0.00330395	0.0134634	0.00313473	-0.00274348	0.00478946	-0.00469774
ENSMUSG00000035885.6	-0.0115916	0.0134516	-0.00116466	-0.000547859	0.00458801	-0.0092819
ENSMUSG00000051910.14	-0.00450493	0.0134335	0.00810987	-0.00591523	-0.000147253	0.00627561
ENSMUSG00000087143.11	0.0032294	0.0134322	-8.47774e-05	0.0121785	0.00315377	-0.00712969
ENSMUSG00000035275.15	-0.00977259	0.0134299	-0.0063081	-0.000742867	-0.00135395	-0.000330538
ENSMUSG00000027276.8	0.00646906	0.0134186	-0.0110624	-0.00949798	-0.00241628	0.00017931
ENSMUSG00000065954.12	0.0340703	0.0134174	-0.0156334	0.0167486	0.0125207	-0.0137022
ENSMUSG00000004113.20	0.026092	0.0134161	-0.008121	-0.00580641	0.0119586	-0.0136299
ENSMUSG00000000594.8	-0.0114396	0.0134158	-0.0078461	-0.00247393	-0.00672254	-0.0137762
ENSMUSG00000022899.11	-0.00436141	0.0134148	0.00695934	-0.00646089	-0.0186715	-0.0223126
ENSMUSG00000044986.11	-0.00938994	0.0134132	0.000314939	0.0067372	-0.00121606	0.00658988
ENSMUSG00000021629.11	0.0099669	0.0134125	0.0047081	-0.0032911	0.0028611	-0.0137368
ENSMUSG00000015224.11	-0.00769871	0.0134062	-0.00213168	-0.00382992	-0.00378744	0.0110589
ENSMUSG00000035469.18	-0.00265081	0.0134042	0.0015401	-0.00809131	-0.00836814	0.00208783
ENSMUSG00000073684.14	-0.00461744	0.013396	0.00237703	-0.0190638	-0.00834186	-0.00792651
ENSMUSG00000050538.9	0.0156822	0.0133915	-0.00321814	0.00550572	-0.00141242	0.00867685
ENSMUSG00000021592.19	0.00217694	0.0133882	0.00530236	0.00164128	0.00282064	-0.00565646
ENSMUSG00000043629.13	-0.0078376	0.0133816	-0.00875995	-0.00890412	0.0159303	0.0121311
ENSMUSG00000047409.14	-0.00175122	0.0133752	0.00807354	-0.00379984	0.00420058	-0.01157
ENSMUSG00000015189.13	0.0111438	0.013374	-0.0229621	0.00357659	0.0117859	0.00657507
ENSMUSG00000086815.6	-0.00743544	0.0133646	0.0180662	0.00610069	0.00270498	-0.00260719
ENSMUSG00000019478.18	-0.0108088	0.0133644	0.0066779	-0.00372077	0.00870724	0.00867136
ENSMUSG00000021235.14	0.000443035	0.0133635	0.00433438	-0.0111876	0.00146512	-0.00235143
ENSMUSG00000049969.4	-0.0121394	0.0133568	0.00787976	0.00466845	0.00341993	0.0086412
ENSMUSG00000021241.8	-0.00892558	0.0133443	-0.0142257	-0.0202728	0.00735829	-6.71038e-05
ENSMUSG00000028064.18	0.00493166	0.0133278	0.0104708	-0.020846	-0.0136039	-0.00694767
ENSMUSG00000020770.14	-0.0023498	0.0133023	0.0186511	0.00352192	0.0137628	0.0066243
ENSMUSG00000016933.18	0.00489875	0.0132992	0.00866206	0.00358365	0.00238491	0.0156265
ENSMUSG00000030760.15	0.0124182	0.0132848	-0.00430956	0.0039718	0.0118478	-0.00469563
ENSMUSG00000015846.17	-0.00429439	0.0132806	-0.00276448	-0.00322848	-0.000225501	-0.00926076
ENSMUSG00000095440.3	-0.00574591	0.0132618	0.00108037	0.00656819	-0.0101879	0.00674232
ENSMUSG00000018196.19	-0.00670147	0.0132577	-0.00330741	-0.00294813	0.000440411	0.00189811
ENSMUSG00000031540.15	0.00495808	0.0132526	-0.00128455	0.00174895	-0.00347235	-0.00930354
ENSMUSG00000063714.17	-0.00519379	0.0132489	-0.00904532	-0.00282082	-0.00850033	0.00215347
ENSMUSG00000030500.7	0.0217814	0.0132412	0.00970504	0.010132	0.0279792	0.000694012
ENSMUSG00000071176.11	-0.00429716	0.0132388	-0.000492291	-0.00360492	-0.00226608	0.00652522
ENSMUSG00000029311.17	-0.00347156	0.0132357	-0.0155292	-0.0035274	0.00371504	0.00622061
ENSMUSG00000026687.15	-0.0131868	0.0132275	-0.0050344	-0.00936849	0.00571633	0.00214787
ENSMUSG00000000197.9	0.0269599	0.0132221	-0.00618936	-0.00689657	0.00898508	0.00211354
ENSMUSG00000020646.18	-0.00350274	0.0132193	-0.00676963	-0.00570773	-0.00446721	0.022507
ENSMUSG00000037235.14	-0.00854058	0.0132156	-0.0125162	0.0074427	-0.00280272	0.00870228
ENSMUSG00000031644.20	0.00556935	0.0132113	0.000971098	-0.00312588	0.00942916	-0.00707877
ENSMUSG00000029016.14	0.00987042	0.0132073	-0.00129897	-0.00658879	-0.00545229	-0.00253658
ENSMUSG00000021792.16	-0.0130241	0.0131993	-0.00946043	-0.00934497	0.000451628	-0.00447335
ENSMUSG00000033790.12	0.00913917	0.0131988	-0.00522614	0.00804249	0.00737361	-8.14438e-05
ENSMUSG00000020682.18	0.000690542	0.0131916	0.0069025	-0.0054987	-0.00670557	0.000945027
ENSMUSG00000000126.12	0.0193739	0.0131862	-0.00273278	-0.00187484	-0.0020773	5.24237e-05
ENSMUSG00000030513.15	0.0128269	0.0131806	-0.015486	-0.0104125	-0.00562243	-0.0159214
ENSMUSG00000022619.6	0.0248151	0.0131736	0.00567152	0.0250985	-0.0179725	0.00873317
ENSMUSG00000039982.9	-0.0038119	0.0131705	0.0076301	0.0072706	0.011085	-0.00726221
ENSMUSG00000062296.9	0.0363005	0.0131676	-4.02911e-05	-0.00361462	0.0133344	0.0111234
ENSMUSG00000090213.2	-0.00155048	0.0131639	0.0057591	-0.0119984	-0.0130687	-0.00903992
ENSMUSG00000036585.17	-0.0132517	0.0131593	-0.00121651	-0.00464563	-0.00150011	-0.00918516
ENSMUSG00000040146.10	-0.0105592	0.0131522	0.00437978	-0.00177343	-0.0181406	0.00897574
ENSMUSG00000049287.6	0.00382594	0.0131391	0.0020846	0.00291706	-0.0115568	0.00771746
ENSMUSG00000037706.18	-0.00604965	0.013137	-0.00447772	-0.00217944	-0.004417	-0.00481602
ENSMUSG00000054958.7	-0.00336914	0.0131268	-0.0100097	-0.00719861	-0.0102961	0.0067886
ENSMUSG00000035642.17	-0.00747455	0.0131254	-0.0032089	-0.00318649	0.0140937	0.00418642
ENSMUSG00000073988.14	-0.0120517	0.0131177	-0.0120182	0.00540831	0.00933699	-0.00133984
ENSMUSG00000033998.10	-0.0113747	0.0130998	-0.0103499	-0.00492561	-0.00489204	0.00407476
ENSMUSG00000043372.13	-0.0107975	0.0130996	0.00581696	0.00912781	0.016408	-0.00359992
ENSMUSG00000021928.10	-0.00670751	0.0130974	-0.0103832	-0.00576792	-0.00297771	-0.00475103
ENSMUSG00000060376.8	-0.00658264	0.0130913	0.00412009	-0.00330369	0.00216912	0.00859491
ENSMUSG00000026116.12	0.0169318	0.0130882	-0.00212438	-0.0105538	-0.0035292	0.00890722
ENSMUSG00000027221.6	0.00326075	0.0130792	0.00211069	0.00334275	-0.000568217	0.0110903
ENSMUSG00000031302.17	0.00665052	0.0130464	0.00462718	-0.00139542	-0.0092005	-0.00912915
ENSMUSG00000061576.16	0.021808	0.0130397	-0.00211902	-0.0184064	0.00616065	0.00638936
ENSMUSG00000031647.11	-0.00572229	0.0130365	0.00900088	0.00206643	-0.0127728	0.00429394
ENSMUSG00000024330.18	0.0150744	0.013029	0.0110399	-0.0152923	-0.021968	-0.00218442
ENSMUSG00000001211.16	-0.00568093	0.0130236	-0.00423409	-0.00301028	-0.00562901	0.0313413
ENSMUSG00000061758.14	-0.0090917	0.0130177	0.0056305	0.00838366	-0.0088569	0.00203297
ENSMUSG00000017837.13	-0.0101413	0.0130126	-0.00417495	-0.000671466	0.000105491	-0.00697265
ENSMUSG00000037071.4	-0.00969865	0.0129978	0.0100373	-0.00840188	-0.0209812	-0.000237267
ENSMUSG00000003316.15	0.0188484	0.0129882	-0.00340046	-0.012396	0.00738622	-0.0182137
ENSMUSG00000028532.15	0.00363245	0.0129847	-0.00482922	-0.00763222	-0.00296199	-0.00242571
ENSMUSG00000030630.17	-0.00449723	0.0129837	0.00517314	-0.00303272	0.00331671	-0.00922885
ENSMUSG00000028042.16	-0.00410886	0.0129829	-0.0109251	-0.010032	0.0181557	0.0157108
ENSMUSG00000053702.17	-0.00757809	0.0129802	0.00294256	-0.00366764	-0.00321803	-0.00691969
ENSMUSG00000053062.17	-0.00517053	0.0129765	-0.0111963	-0.00552812	-0.00285314	0.0201648
ENSMUSG00000038080.18	-0.0049864	0.0129764	0.0142238	-0.0125793	0.00351176	-0.00946027
ENSMUSG00000039611.3	0.000698005	0.0129737	0.0124721	-0.00706153	0.00205374	0.00437259
ENSMUSG00000025813.15	0.0157074	0.0129682	-0.00754396	0.00465756	0.00893766	-0.00223048
ENSMUSG00000022296.11	-0.0128698	0.0129617	0.000905208	-0.0012881	-0.00444727	0.00891067
ENSMUSG00000031467.11	-0.0037632	0.0129567	-0.00702206	-0.00490465	-0.00236954	-0.00462259
ENSMUSG00000029778.13	-0.000499569	0.0129472	-0.000586894	-0.00593563	-0.00904562	-0.00494253
ENSMUSG00000023909.5	-0.00701334	0.0129466	-0.00282698	0.00275989	-0.000422672	-0.000160349
ENSMUSG00000074785.6	0.0184873	0.0129459	0.00359842	-0.00263749	-0.00810256	0.0132878
ENSMUSG00000041528.17	0.00800833	0.0129399	-0.00487436	-0.00982764	0.00442715	0.00408889
ENSMUSG00000068299.12	-0.00730945	0.0129333	-0.00355363	-0.00210216	-0.0221022	-0.00679406
ENSMUSG00000061838.8	-0.0140671	0.0129288	-0.00173229	-0.0202532	-0.000100287	0.00195101
ENSMUSG00000061474.12	-0.0130033	0.0129194	0.0223042	0.00784188	-0.0112418	0.00432723
ENSMUSG00000057880.13	-0.00833519	0.0129169	-0.000727936	-0.00273963	0.00665112	-0.0137487
ENSMUSG00000036790.6	0.00322437	0.0129148	0.000897082	-0.00164255	-0.00412447	0.0156911
ENSMUSG00000021238.12	-0.0117883	0.0129104	0.00063703	-0.00502947	0.00549896	-0.0114009
ENSMUSG00000033420.13	-0.00128833	0.0129091	0.0102291	-0.00360955	0.00453866	-0.00484415
ENSMUSG00000001666.9	-0.0104179	0.0129084	0.00636657	0.0178999	-0.00625414	-0.00349083
ENSMUSG00000033416.16	0.00318234	0.0129066	0.00760484	0.0062998	0.00615848	0.00891222
ENSMUSG00000055567.19	0.0289647	0.0129051	-0.000204817	0.00504912	0.000576438	0.00845139
ENSMUSG00000034066.14	-0.00178545	0.0128999	0.0129599	-0.00112458	0.00161289	0.00876952
ENSMUSG00000015217.12	-0.0115933	0.0128936	0.00982784	-0.0166921	-0.014171	0.00118057
ENSMUSG00000026176.14	-0.0159086	0.012893	0.00101971	0.00331324	-0.00181442	-0.000115286
ENSMUSG00000061080.12	-0.000740331	0.0128869	-0.00768419	0.000441721	0.000350407	0.00415212
ENSMUSG00000056698.12	-0.0150735	0.0128858	0.00832656	0.00181088	-0.012913	0.00669255
ENSMUSG00000121377.1	0.00675056	0.0128795	-0.00612971	-0.00770502	0.013675	0.000956447
ENSMUSG00000028454.17	0.0098311	0.012864	0.00574509	-0.00169075	-0.0047059	-0.00241831
ENSMUSG00000028701.5	0.000888852	0.0128597	0.00241814	0.0102312	-0.000209652	0.00216126
ENSMUSG00000026077.16	0.00288176	0.012857	0.0191301	-0.00660627	0.00325125	-1.6081e-05
ENSMUSG00000003974.7	0.00368748	0.0128531	-0.00424698	-0.0115644	-0.0036916	-0.000267405
ENSMUSG00000026856.15	0.00281324	0.0128521	-0.00747923	0.00792862	-0.0206801	-0.0067034
ENSMUSG00000045205.17	0.00380034	0.0128494	-0.0109498	0.00332061	0.00352178	0.00640582
ENSMUSG00000048148.19	-0.0116963	0.0128486	-0.00318749	-0.0040223	0.0037224	-0.00937132
ENSMUSG00000026135.18	0.0275656	0.0128463	-0.00556606	0.00131048	-0.00471629	0.0158172
ENSMUSG00000022174.9	-0.0110491	0.0128452	-0.00132481	-0.00779081	0.00708149	-0.00717788
ENSMUSG00000031129.10	0.00886144	0.0128383	0.000528993	-0.00494185	0.00248053	-0.00665769
ENSMUSG00000019822.13	-0.00769625	0.0128375	-0.00443653	-0.00144856	0.00342844	0.00645775
ENSMUSG00000052133.17	0.0105713	0.0128359	0.00958852	-0.0083415	-0.00517363	0.00218442
ENSMUSG00000039917.11	0.00362906	0.0128326	-0.0094773	-0.00565396	-0.00973004	0.00432974
ENSMUSG00000027332.12	-0.00632239	0.0128065	-0.00601019	0.00527158	0.0121002	-0.00486369
ENSMUSG00000021097.16	0.0137083	0.0127976	-0.00235135	0.0095642	-0.0115067	0.0177943
ENSMUSG00000045094.9	-0.005689	0.0127914	0.00121516	0.00785213	-0.00588361	-0.00447786
ENSMUSG00000022231.11	0.0239479	0.0127867	-0.00364189	-0.00915746	0.000438219	-0.0116834
ENSMUSG00000024140.11	-0.0105318	0.0127813	0.00364487	-0.00420526	0.00249884	-0.0138346
ENSMUSG00000032425.16	0.00974387	0.0127698	0.000923185	-0.00237124	0.00104413	-0.00588216
ENSMUSG00000004032.11	-0.0128966	0.0127639	0.00312473	0.000462464	-0.00145621	0.0219849
ENSMUSG00000020163.13	-0.0108423	0.0127619	-0.0052827	-0.00152863	0.0158573	-0.0116692
ENSMUSG00000119959.1	-0.0159794	0.012759	-0.00533039	-0.0106076	-0.00925436	0.00227711
ENSMUSG00000027937.16	-0.00204125	0.0127571	0.00447284	-0.00514086	0.0037585	-0.00471151
ENSMUSG00000044340.8	-0.00323935	0.0127472	0.00502312	0.00107231	-0.000566261	-0.000353722
ENSMUSG00000041119.13	-0.0077867	0.0127404	0.0107942	0.00444425	-0.00614527	-0.00471477
ENSMUSG00000026821.17	-0.00909082	0.0127348	0.00461762	9.80335e-06	0.00328987	-0.00470917
ENSMUSG00000042903.9	-0.0101952	0.0127347	-0.0169511	-0.00340314	0.00827467	-0.0025357
ENSMUSG00000032010.16	-0.00637223	0.0127346	0.00508191	-0.00355241	0.00549763	0.0088477
ENSMUSG00000020044.14	-0.00437439	0.0127308	0.0024067	-0.00547366	-0.00379662	-0.0137004
ENSMUSG00000022425.17	0.0240548	0.0127227	0.00176675	-0.0131103	0.00894669	-0.00515199
ENSMUSG00000033720.13	-0.0138476	0.0127225	-0.00400947	-0.00386461	0.00359658	0.00421356
ENSMUSG00000074415.17	-0.000992966	0.01271	0.00772813	-0.0045254	-0.00322485	-0.00684833
ENSMUSG00000004945.16	-0.00952186	0.012708	-0.00738595	-0.0102112	0.00239097	0.00653403
ENSMUSG00000053552.15	0.000518792	0.0127065	0.018391	0.0228125	-0.0237243	-0.012279
ENSMUSG00000068115.14	0.0216287	0.0126959	-0.0210628	-0.0100461	0.00649291	-0.00366333
ENSMUSG00000071647.6	-0.00890199	0.0126876	0.0210629	0.00614954	0.00594718	-0.000166321
ENSMUSG00000035900.19	-0.0039984	0.0126862	0.00888709	-0.00376681	0.00250467	0.00648953
ENSMUSG00000029426.9	0.0104846	0.0126788	-0.00432549	-0.0113351	-0.00832361	-0.000123287
ENSMUSG00000028047.12	-0.00369608	0.0126517	9.40342e-05	-0.00494983	0.00387185	0.00417252
ENSMUSG00000032513.9	0.0107164	0.0126447	-0.0138993	0.00407077	0.00923196	-3.53286e-05
ENSMUSG00000026385.17	-0.0149617	0.012644	-0.000327034	-0.0032507	0.00195509	0.00867147
ENSMUSG00000003809.15	-0.00727263	0.0126349	0.0120549	0.00852393	0.00303048	-0.0138876
ENSMUSG00000038607.13	-0.00601435	0.0126269	-0.0100107	0.00480818	0.00689251	-0.00933091
ENSMUSG00000029029.15	0.0114429	0.0126216	0.00406403	0.0146794	-0.00707198	0.0052915
ENSMUSG00000015575.16	-0.006685	0.0126196	-0.00288297	0.00922347	0.00466479	0.0041552
ENSMUSG00000040260.9	-0.00956754	0.0126118	0.00962438	-0.00186996	-0.00344903	3.66135e-05
ENSMUSG00000028128.14	-0.00496415	0.012608	-0.00349219	-0.00249104	-0.0015893	0.00446834
ENSMUSG00000030123.16	0.0112603	0.0126071	0.0149235	-0.00617049	0.00331067	-0.0138506
ENSMUSG00000044080.10	-0.01526	0.0126064	-0.00453593	-0.0015889	-0.00132846	-0.00484561
ENSMUSG00000034518.15	-0.0012141	0.0126043	0.00913888	0.00576807	-0.000279226	-0.00583824
ENSMUSG00000041346.12	-0.0052253	0.0125963	0.0112519	0.00608828	-0.0212117	-0.00246893
ENSMUSG00000070532.6	-0.0147897	0.012594	-0.00107055	-0.00462238	-0.00415753	-0.00913725
ENSMUSG00000053004.10	0.00615996	0.0125935	-0.00372917	-0.0189333	0.00116768	-0.00265287
ENSMUSG00000053012.18	-0.00691588	0.0125926	0.00117449	0.0136853	0.0238055	0.00963578
ENSMUSG00000002831.16	-0.00310409	0.0125869	0.0170208	-0.00276753	-0.0202442	0.00437025
ENSMUSG00000028756.13	-0.00864012	0.0125835	-0.000880049	-0.00226464	8.0159e-05	-0.0272109
ENSMUSG00000000149.11	-0.00590009	0.0125818	0.00107366	-0.000517374	-0.00634095	-0.00467693
ENSMUSG00000026200.14	-0.00562624	0.0125758	-0.0146473	-0.0067301	-0.0205641	-0.00231056
ENSMUSG00000024654.9	-0.0142595	0.0125725	-0.00786979	-0.00839702	-0.000131925	-0.0183258
ENSMUSG00000071350.13	-0.00177346	0.0125719	0.00385868	-0.0102392	0.0108943	0.00187792
ENSMUSG00000035566.8	0.00733506	0.0125678	0.0112196	0.00392952	0.000148662	0.00231881
ENSMUSG00000037640.16	0.00670395	0.0125633	0.0160444	-0.00992927	0.0126243	-0.00467425
ENSMUSG00000032536.13	0.00205849	0.0125494	0.00164135	0.000571326	0.00319472	0.0403309
ENSMUSG00000033685.14	-0.0105917	0.0125295	-0.0116739	0.00411764	0.0066465	0.00884989
ENSMUSG00000047361.17	-0.010265	0.0125276	0.00399878	-0.01788	-0.00397407	0.0068132
ENSMUSG00000031558.16	0.0233246	0.0125232	0.00348373	-0.00468229	0.0155973	0.00200135
ENSMUSG00000038302.15	-0.00482236	0.0125231	0.0183695	-0.00238675	-0.00583668	-0.0104194
ENSMUSG00000052353.14	0.0157132	0.0125207	0.000928501	-0.0285064	0.00722469	0.00450184
ENSMUSG00000028436.9	-0.00647563	0.0125188	0.00746687	-0.00103171	0.00679831	0.00642747
ENSMUSG00000032174.6	0.027883	0.0125032	-0.00169797	-0.0153012	0.0123604	-0.00521415
ENSMUSG00000031749.13	0.00235836	0.0125032	0.000908657	0.00209947	-0.0031944	-7.55838e-05
ENSMUSG00000024985.22	-0.000496864	0.0124943	0.00771876	0.0117725	-0.00762504	0.0224214
ENSMUSG00000026939.13	-2.23926e-06	0.01249	-0.0134317	-0.0187835	0.00217874	0.00186233
ENSMUSG00000018800.15	0.0125919	0.0124724	0.0037637	-0.00455877	0.00270278	0.0132161
ENSMUSG00000034243.18	0.0238135	0.0124711	-0.00122155	-0.000521452	0.00956715	0.0109904
ENSMUSG00000068874.14	-0.00771289	0.012466	-0.00903988	-0.0106635	-0.0111203	-0.00699446
ENSMUSG00000049090.4	-0.0047006	0.0124611	-0.00103553	-0.00587147	-3.89423e-05	0.00419971
ENSMUSG00000024132.7	-0.00901791	0.0124605	-0.00785629	-0.00466192	-0.00481123	-0.00254011
ENSMUSG00000041417.16	-0.00561406	0.0124564	0.00798148	0.000781986	-0.000786468	-0.00914367
ENSMUSG00000031760.10	-0.0142349	0.0124288	-0.00575414	-0.00408251	0.00863215	0.026612
ENSMUSG00000078794.5	0.0239118	0.0124204	0.00951297	0.0059805	-5.61185e-05	-0.00731274
ENSMUSG00000039968.10	0.00509106	0.0123939	-0.0040831	-0.00181806	0.00692988	-0.00702264
ENSMUSG00000045636.17	-0.00524852	0.0123901	-0.0105285	0.00370441	0.0142303	0.00189378
ENSMUSG00000050732.10	-0.00733139	0.012384	0.00166497	-0.00356435	0.00050823	0.00873768
ENSMUSG00000117406.2	0.00415538	0.0123787	0.0137941	-0.00860535	-0.01643	0.00775418
ENSMUSG00000062210.15	-0.013325	0.0123677	0.0106191	0.0100674	-0.00502988	0.00210798
ENSMUSG00000036863.13	-0.0102299	0.0123647	-0.00227209	0.0160121	0.00670842	0.00195155
ENSMUSG00000032519.12	-0.00618894	0.0123469	-0.000104324	-0.00493255	-0.00726841	0.00212885
ENSMUSG00000075706.12	-0.0107462	0.0123445	-0.0150794	-0.00648684	0.00107391	0.00439178
ENSMUSG00000036186.6	0.00655546	0.0123411	0.00262246	0.00739954	0.0221798	-0.000289565
ENSMUSG00000074406.6	0.0165336	0.012334	-0.00700562	0.000246605	0.0141827	-0.00266206
ENSMUSG00000054091.10	-0.010645	0.0123262	-0.0112494	-0.00596282	0.00963931	-0.00253245
ENSMUSG00000033068.17	0.00668187	0.012321	-0.00968622	-0.00589827	0.00193753	-0.00927881
ENSMUSG00000027710.15	-0.00771797	0.0123201	0.000770993	-0.018043	0.0123668	-0.00484766
ENSMUSG00000025020.12	0.0302335	0.012317	0.00313594	-0.00496533	0.0101907	-0.00487017
ENSMUSG00000036002.13	-0.0063	0.0123164	0.000991451	-0.000170377	-0.00974616	-0.0182216
ENSMUSG00000037536.15	0.0268869	0.0123099	-0.00726201	0.020926	-0.0140202	0.00207341
ENSMUSG00000060860.9	-0.00137983	0.0123087	0.00135956	0.0105514	0.00227521	-0.000289441
ENSMUSG00000087370.4	0.00161714	0.0123078	0.000167696	0.00366754	0.00311802	0.010936
ENSMUSG00000030075.11	0.0227559	0.0122968	-0.0116209	-0.00800719	0.020224	0.00326483
ENSMUSG00000032523.12	-0.00383918	0.0122953	-0.00218883	-0.00963345	-0.0204242	-0.00701452
ENSMUSG00000103585.2	0.00407888	0.0122947	-0.0142664	0.00155488	0.016641	-0.0204188
ENSMUSG00000028645.12	7.04145e-05	0.0122919	-0.0126936	-0.00259092	0.000666395	-0.00938514
ENSMUSG00000013698.13	-0.0129522	0.0122885	0.00106778	-0.00273411	-0.00326381	0.0222685
ENSMUSG00000001844.11	-0.00425156	0.0122833	-0.00029506	-0.0143562	-0.00923591	-0.0114213
ENSMUSG00000036570.15	-0.0117206	0.0122829	-0.0205614	-0.000256372	0.00326911	0.00859546
ENSMUSG00000026004.16	0.00537972	0.0122816	-0.00776595	-0.00140108	-7.95041e-05	-0.00127997
ENSMUSG00000039197.11	-0.0122339	0.0122743	0.0025083	-0.00212192	0.0060426	0.00879472
ENSMUSG00000005682.10	0.00734585	0.0122713	0.0110331	0.00332625	-0.0111722	-0.00262398
ENSMUSG00000060227.16	-0.000227655	0.0122653	0.00662051	0.00148474	-0.00725581	-0.0112774
ENSMUSG00000015597.18	0.031825	0.0122651	-0.0286141	0.0223593	-0.0137703	-0.0228731
ENSMUSG00000037344.15	0.00682586	0.0122513	-0.0115823	-0.00663647	-0.000771208	0.00875996
ENSMUSG00000034462.10	-0.00254358	0.0122441	0.00221901	0.00335931	0.00408158	-0.00254008
ENSMUSG00000046449.16	0.0259866	0.0122352	0.016512	0.00559025	0.00751889	-0.00058887
ENSMUSG00000023495.14	0.00127265	0.0122322	0.000882187	-0.00212162	-0.00030298	-0.00701335
ENSMUSG00000021417.16	-0.0141838	0.0122304	0.00742114	-0.00257352	0.00151355	-0.00915303
ENSMUSG00000025931.16	-0.00993763	0.0122302	-0.00757866	-0.00484153	-0.00497162	-0.00906225
ENSMUSG00000016194.15	-0.00716485	0.0122285	-0.0142957	0.00868661	-0.0258756	0.00398684
ENSMUSG00000020453.18	-0.00236757	0.012226	-0.00232314	0.00503558	-0.00947386	-0.00242728
ENSMUSG00000033768.18	0.00909272	0.0122239	-0.00134983	-0.0111381	-0.00529258	0.00908724
ENSMUSG00000031776.18	-0.00920797	0.012218	0.00633449	0.00429298	0.00375254	0.00429309
ENSMUSG00000092009.2	-0.00374223	0.0122165	0.0130595	-0.0239516	0.00183718	0.00287672
ENSMUSG00000049295.18	-0.005971	0.0122162	-0.00313981	0.0074189	0.000401846	-0.00696689
ENSMUSG00000044708.6	-0.00662712	0.0122122	0.000513093	-0.00095466	-0.00383845	-0.0135252
ENSMUSG00000021376.12	-0.00902081	0.0121964	0.0118125	0.00693197	-0.00347808	-0.00908511
ENSMUSG00000055675.7	-0.00167027	0.0121918	0.00694629	0.00656821	-0.00827974	-0.000144371
ENSMUSG00000013033.17	0.0134113	0.0121899	0.00306405	-0.00463775	-0.00102565	-0.00941198
ENSMUSG00000075592.12	0.00812527	0.0121731	0.00825214	0.00522117	-0.00278865	-7.7346e-06
ENSMUSG00000050199.14	0.00270138	0.012169	-0.000683076	-0.0174743	-0.0023349	0.00229465
ENSMUSG00000022450.7	-0.00575242	0.012158	0.00140619	0.00917547	0.00117307	0.00655183
ENSMUSG00000038116.17	0.0217032	0.0121483	-0.0177036	0.0235655	0.00573957	0.021815
ENSMUSG00000111080.2	0.00128235	0.0121481	0.0076373	-0.00105651	0.00279537	-0.0204449
ENSMUSG00000025352.7	-0.00748417	0.0121421	-0.0044336	-0.00280851	0.00565952	-0.00489564
ENSMUSG00000020422.15	0.0164866	0.0121361	-0.0197463	0.0271874	0.00359868	0.00419834
ENSMUSG00000030276.20	0.000249913	0.012135	-0.0372733	0.00431497	-0.0119395	0.000527205
ENSMUSG00000021009.16	-0.0029721	0.0121247	0.0253858	-0.0108422	0.00627872	0.00389949
ENSMUSG00000018509.9	-0.00538503	0.0121216	0.00923758	0.0172154	0.0322194	-0.00635051
ENSMUSG00000030259.13	-0.0047198	0.012101	0.0127716	-0.00982376	0.0142921	0.00201039
ENSMUSG00000033991.10	0.00486975	0.0121002	0.0067791	0.00352945	0.00484013	0.00443254
ENSMUSG00000041781.10	0.0257026	0.0120976	-0.0152314	-0.00368392	0.00539532	-0.00446486
ENSMUSG00000025221.17	0.0102935	0.0120974	0.0126424	0.0112234	-0.00405173	-0.000102438
ENSMUSG00000054863.10	0.000351969	0.0120926	0.00419968	-0.00436592	-0.00943756	-0.00674931
ENSMUSG00000020413.12	-0.0116174	0.0120922	0.0116127	-0.00681146	0.0115484	-0.00259948
ENSMUSG00000026739.14	-0.00316604	0.0120905	0.00157881	-0.00212416	0.00266706	0.0110634
ENSMUSG00000035954.11	0.00729626	0.0120865	0.00553284	0.00250642	0.0012595	-0.00232564
ENSMUSG00000030701.18	-0.0124936	0.0120859	-0.00476573	-0.00185496	0.00080378	-0.018279
ENSMUSG00000050103.19	-0.00749129	0.0120837	0.000498108	0.0187742	-0.0126527	-0.0102926
ENSMUSG00000024304.15	0.00598103	0.0120798	-0.00084177	-0.00575924	-0.00176306	0.013252
ENSMUSG00000027884.17	-0.00695546	0.012076	-0.00538141	-0.00827752	0.000439026	-0.00482029
ENSMUSG00000002279.20	0.00209118	0.0120718	-0.00216457	-0.0224839	-0.0179573	0.00919485
ENSMUSG00000042121.17	0.00927491	0.0120717	-0.00558	-0.00951037	0.0066212	0.00443525
ENSMUSG00000071547.5	-0.00885106	0.0120711	0.00854843	0.0099077	0.00140496	-0.000327772
ENSMUSG00000010307.8	0.00765049	0.0120533	0.00128662	0.0200846	-0.018475	-0.00702527
ENSMUSG00000026925.17	0.0049678	0.0120507	0.00229704	-0.00753536	0.00507784	-0.000388936
ENSMUSG00000048899.9	0.0190036	0.0120474	-0.00832465	-0.0159197	-0.00226632	-0.000119926
ENSMUSG00000016239.12	-0.00693678	0.0120227	0.00178039	0.00204378	0.00878763	-0.0026324
ENSMUSG00000054426.13	-0.00797034	0.0120162	0.0032241	-0.0142662	-0.00159857	0.0113171
ENSMUSG00000035674.14	-0.010541	0.0120152	-0.00945266	-0.0031488	-0.000721657	-0.000347764
ENSMUSG00000047719.3	-0.00375309	0.0120122	0.00531299	0.00482457	-0.000545939	0.00426166
ENSMUSG00000034853.17	-0.0132336	0.0119944	-0.00683553	-0.00167238	0.00175135	0.00440444
ENSMUSG00000030417.16	-0.00640465	0.0119826	0.00828682	-0.000617258	0.00874514	0.00426767
ENSMUSG00000023806.11	-0.00927166	0.0119775	0.000165971	0.000791328	0.00248029	0.00197151
ENSMUSG00000102918.2	0.000177415	0.0119757	-0.00754379	-0.00993777	-0.00520276	-3.51512e-05
ENSMUSG00000028601.19	-0.00993616	0.0119714	0.00937721	-0.00825523	-0.0180105	-0.00334608
ENSMUSG00000038582.16	-6.34841e-05	0.011968	0.000636708	0.00324737	0.0114528	0.00412279
ENSMUSG00000000693.11	0.00315951	0.0119655	0.00274443	-0.00780573	0.000913319	0.00323175
ENSMUSG00000020844.7	-0.00869149	0.0119628	-0.0063019	-0.00562928	-0.00564526	-0.000185063
ENSMUSG00000021236.17	0.00182618	0.0119596	-0.00511372	-0.0104015	-0.0035532	0.0176288
ENSMUSG00000018363.18	-0.00283564	0.0119587	-0.00564713	0.0139246	0.0172874	0.0178256
ENSMUSG00000047507.14	0.0185238	0.0119561	0.00300801	-0.0225235	0.00443437	0.00637604
ENSMUSG00000026781.18	-0.00897825	0.0119474	0.00395692	0.00606151	0.00339295	-0.00480767
ENSMUSG00000048332.14	-0.00833496	0.0119395	-0.00223142	-0.00224686	-0.00804283	-0.00457452
ENSMUSG00000074170.6	-0.0109942	0.0119394	-0.00277288	0.0087386	0.0162056	0.00211679
ENSMUSG00000021750.17	-0.0140383	0.0119362	-0.00733604	-0.00443132	0.000623197	-0.0180922
ENSMUSG00000042569.14	-0.00406988	0.0119307	-0.00376795	-0.00218107	0.00217797	-0.00255216
ENSMUSG00000031451.7	-0.000260039	0.0119256	0.000229619	-0.00466155	-0.00347051	0.00870263
ENSMUSG00000055660.10	-0.00303493	0.0119254	0.00812054	0.00333661	4.19432e-05	-0.00914107
ENSMUSG00000071650.7	0.0097647	0.0119204	-0.00356168	-0.0135046	0.00171224	-0.0135915
ENSMUSG00000027893.15	-0.0111932	0.0119163	-0.00641324	-0.000690545	0.00363502	0.00420982
ENSMUSG00000034751.18	0.0125397	0.011909	-0.00348918	0.000104715	0.00757188	0.0085812
ENSMUSG00000034573.15	-0.00502151	0.011906	0.0205108	-0.0219095	0.00092927	-0.0137734
ENSMUSG00000046618.8	-0.0018392	0.0118986	0.0152875	-0.0200381	-0.0163459	0.0080925
ENSMUSG00000039656.18	0.00252628	0.0118937	0.0071557	0.00726498	-0.00110194	0.00642316
ENSMUSG00000020716.17	0.0120282	0.0118889	0.00640241	0.0044283	0.0063721	-0.00452758
ENSMUSG00000020811.17	0.00181181	0.0118744	-0.00599101	-0.0106745	-0.00573843	-0.000486829
ENSMUSG00000027665.14	0.00354939	0.0118695	0.0154841	-0.0166968	-0.011881	-0.0200265
ENSMUSG00000068328.11	-0.0062933	0.0118677	-0.000699056	0.00298419	-0.00138966	-0.00694885
ENSMUSG00000031563.9	-0.00289516	0.0118586	0.0112029	-0.000578683	-0.0034974	-0.00222362
ENSMUSG00000073600.6	-0.00139548	0.0118568	0.00536321	0.0167411	-0.000509295	0.0120864
ENSMUSG00000078572.4	0.00241207	0.0118564	0.00639917	0.0137208	0.00609052	-0.00259138
ENSMUSG00000019975.13	-0.00138758	0.0118539	0.00483291	0.00448645	0.00300969	0.00648103
ENSMUSG00000071234.4	0.00233772	0.0118471	-0.0118078	-0.00629336	6.47573e-06	-0.000129063
ENSMUSG00000031617.17	-0.00375575	0.0118403	0.0030814	-0.0048954	-0.0144085	-0.00457988
ENSMUSG00000003070.7	0.00709419	0.0118372	-0.013946	0.00157529	-0.0137644	-0.00028705
ENSMUSG00000041624.11	0.00813225	0.0118286	-0.00480599	-0.00313522	0.00216389	-0.0026691
ENSMUSG00000035062.14	-0.00347301	0.0118262	0.00388506	0.00165177	0.00569959	0.00319083
ENSMUSG00000040043.18	0.00151917	0.0118179	-0.0130342	0.0011452	0.014232	0.00651445
ENSMUSG00000024038.18	0.00952684	0.0117946	-0.00771948	0.0190427	0.0105646	0.00655112
ENSMUSG00000061778.11	-0.00561556	0.0117928	-0.00554666	0.0093542	0.000732526	-0.00822636
ENSMUSG00000032702.17	-0.00837983	0.0117918	0.000659372	-0.013431	0.00488975	0.0090097
ENSMUSG00000038121.7	0.00939952	0.0117913	0.00444454	0.00297786	-0.00787872	-0.0115487
ENSMUSG00000034158.10	-0.00949989	0.0117887	0.000655711	-0.00362579	-0.00234791	-0.0136979
ENSMUSG00000002900.18	0.0323897	0.0117836	-0.00699981	-0.00796524	0.00875074	0.00492963
ENSMUSG00000057103.12	-0.0124431	0.0117695	0.0119221	0.0162454	0.00121026	-0.00493013
ENSMUSG00000007872.4	-0.0123437	0.0117689	0.00834758	-0.00985722	0.00095187	0.0155685
ENSMUSG00000049739.11	0.0026701	0.0117658	-0.00224933	-0.00673394	-0.000898489	-0.00460577
ENSMUSG00000066129.18	0.0245652	0.0117648	-0.0136232	0.0125804	0.00340454	-0.00504097
ENSMUSG00000040771.15	5.80294e-05	0.0117513	-0.00588532	-0.00672053	-0.00516303	0.00761188
ENSMUSG00000041688.17	-0.00217508	0.0117501	0.0032612	0.00922009	-0.00386069	0.00628786
ENSMUSG00000042744.17	0.0276167	0.0117499	0.00189525	0.00436671	0.00133928	-0.0090353
ENSMUSG00000079557.12	8.25202e-05	0.0117464	-0.0210763	0.00350754	-0.0168243	0.00898355
ENSMUSG00000033981.15	0.0222445	0.0117424	0.003442	-0.0102248	0.00708177	0.004421
ENSMUSG00000024212.11	0.00706937	0.0117367	-0.00149	-0.00304969	0.00354249	-0.0115928
ENSMUSG00000058881.14	-0.00469373	0.0117318	0.00185661	-0.0117369	0.000246997	-0.00685842
ENSMUSG00000035509.18	0.00509382	0.0117315	0.00909479	-0.00168464	-0.00102579	0.00645785
ENSMUSG00000037622.15	0.00738218	0.0117248	-0.00174532	0.00163755	0.00108119	0.00859509
ENSMUSG00000052934.15	0.00475305	0.011723	0.00125125	-0.00355857	-0.00326413	0.0177947
ENSMUSG00000002660.9	-0.0106115	0.0117187	-0.00280116	-0.0083685	-0.00357358	-0.00018986
ENSMUSG00000003346.15	0.0025253	0.011711	-0.00607106	0.000339332	0.0129392	-0.00243347
ENSMUSG00000022797.17	0.00798606	0.0117107	-0.0126965	-0.00691825	0.00659432	-0.01593
ENSMUSG00000022883.12	0.00800458	0.0117052	0.0140055	0.00209645	-0.00513897	0.00655944
ENSMUSG00000034488.15	0.0237068	0.0117044	-4.61363e-05	-0.00494097	-0.00543762	0.0155153
ENSMUSG00000087259.9	-0.0101765	0.0117038	0.0113152	0.00296781	-0.00991205	0.00310682
ENSMUSG00000031609.4	-0.00577746	0.0117032	0.00480398	-0.00404757	0.00926544	0.00316332
ENSMUSG00000009633.4	-0.00571973	0.0117032	0.0267242	-0.0179371	0.0170491	-0.00553721
ENSMUSG00000023961.17	0.0148883	0.0116906	-0.0131515	-0.00489723	0.00035029	0.00929914
ENSMUSG00000071226.12	-0.00245063	0.0116873	0.00526197	0.00655577	-0.00706891	-0.00474789
ENSMUSG00000003949.17	-0.00145911	0.0116857	0.00296455	0.00129495	-0.00480927	-0.0204004
ENSMUSG00000025702.16	-0.00280288	0.0116834	0.00146004	0.000433824	0.000129636	-0.00696831
ENSMUSG00000028565.19	-0.00897969	0.0116699	0.00686935	-0.00177923	-0.00806756	0.00441854
ENSMUSG00000116138.2	-0.00445344	0.0116659	0.00866023	-0.0173267	-0.000927362	-0.00454211
ENSMUSG00000056383.11	-0.00463799	0.0116643	0.0043492	-0.005745	-0.00233758	0.00205864
ENSMUSG00000021681.9	-0.00936819	0.0116579	-0.00428399	-0.0012661	-0.00059796	0.00429211
ENSMUSG00000028199.19	-0.00799468	0.0116486	-0.00442752	-0.017694	0.0193329	-0.00467038
ENSMUSG00000016995.18	0.00244692	0.0116486	0.0126642	-0.012473	-0.0181954	0.00226961
ENSMUSG00000078429.10	-0.00537758	0.0116482	0.00153049	-0.0017275	-0.000610949	0.00206459
ENSMUSG00000004815.13	0.00959658	0.0116476	0.0125646	0.00175746	0.00324252	0.012146
ENSMUSG00000036880.11	-0.0128759	0.0116393	-0.00366344	-0.00703686	-0.00275913	-0.00247871
ENSMUSG00000021451.17	0.0162333	0.0116386	-0.0013983	-0.00501519	0.00570826	-0.00730757
ENSMUSG00000009621.19	0.00568593	0.0116368	0.0063404	0.0165635	-0.00317847	-0.00267716
ENSMUSG00000017390.16	-0.0138431	0.0116324	-0.00142648	-0.00244208	0.00350024	0.00883177
ENSMUSG00000000202.10	-0.00876242	0.011622	-0.0112603	-0.0122659	0.000476961	0.00640108
ENSMUSG00000028261.14	-0.000816479	0.011621	-0.00617524	0.00862529	0.00178363	-0.00157383
ENSMUSG00000009075.3	0.0189271	0.0116062	0.00481277	0.0100454	0.00594404	-0.00725525
ENSMUSG00000037989.17	-0.000914728	0.0115992	0.0128345	-0.00933957	-0.00289898	-0.000126156
ENSMUSG00000059277.14	-0.00883657	0.0115954	0.00684405	-0.00364631	0.0152785	-0.0117449
ENSMUSG00000029128.13	-0.0116916	0.0115902	-0.00397931	-0.0116738	0.00186959	0.00206546
ENSMUSG00000004110.19	0.0285451	0.0115846	-0.00441941	-0.00692181	0.00274234	-0.00203142
ENSMUSG00000025810.10	0.011666	0.0115664	0.00732861	-0.00986248	0.00318949	0.0158015
ENSMUSG00000025911.15	-0.014303	0.0115576	-0.00148147	-0.0137999	-0.00170598	0.00650855
ENSMUSG00000076435.4	-0.0102033	0.0115573	0.00304676	-0.00430437	-0.0037684	0.00205492
ENSMUSG00000032418.16	-0.00962772	0.0115503	-0.00232618	-0.00899256	-0.00628193	-0.00231389
ENSMUSG00000097729.4	-0.00523583	0.0115434	0.0182659	0.0172026	-0.0284163	-0.00563654
ENSMUSG00000015478.14	-0.00881864	0.0115421	0.00622246	-0.00510256	0.0105961	0.00879173
ENSMUSG00000026618.12	0.00279548	0.0115378	-0.00509423	-0.0112943	0.000840299	-0.000204733
ENSMUSG00000068329.13	-0.00536779	0.0115363	0.017204	-0.00807912	0.00388786	-0.00571849
ENSMUSG00000024082.6	-0.0068774	0.0115357	0.00796028	0.00706955	0.0149137	0.00435678
ENSMUSG00000071648.5	-0.00749753	0.0115351	-0.0120603	-0.00318324	-0.020776	0.0135928
ENSMUSG00000029309.8	-0.0085041	0.011527	-0.000729934	-0.00919779	-0.00496985	0.0177578
ENSMUSG00000010663.6	-0.0104834	0.0115267	0.00166255	-0.0111167	-0.00789357	-0.0228366
ENSMUSG00000061517.9	-0.0143528	0.0115161	-0.00855217	-0.00188405	0.00337256	0.00861512
ENSMUSG00000029054.9	0.0163103	0.0115017	-0.0156903	-0.0287195	-0.0070182	0.00633333
ENSMUSG00000009575.15	0.00113905	0.0115007	0.000720502	0.00278315	0.00452027	0.0134139
ENSMUSG00000035936.7	-0.00557482	0.0115	-0.00293321	-0.00674968	0.0068061	-0.0271142
ENSMUSG00000022817.16	-0.00396691	0.0114972	-0.00815787	-0.0131538	-0.000529739	0.00645278
ENSMUSG00000044461.7	-0.00586681	0.0114939	0.0128461	-0.0160222	-0.0201687	0.0105191
ENSMUSG00000047153.5	-0.00318768	0.0114939	0.0103139	-0.0128805	0.00258063	-0.0092135
ENSMUSG00000027858.14	0.0277113	0.0114889	-0.0178238	-0.00658818	0.0110368	-0.000334471
ENSMUSG00000037016.12	0.0085455	0.0114882	-0.00604518	-0.0215116	-0.0127595	-0.00690873
ENSMUSG00000058318.17	-0.000200617	0.0114863	0.000563178	0.0044167	-0.00481443	-0.011357
ENSMUSG00000027709.10	-0.00881183	0.0114792	0.00112822	-0.00787113	0.0135135	-0.00936805
ENSMUSG00000005089.16	-0.00713272	0.0114712	0.00171664	-0.0102844	-0.0053761	0.0313366
ENSMUSG00000036026.16	0.00887589	0.0114707	0.00171418	-0.000638925	0.00178365	0.004373
ENSMUSG00000021071.18	-0.00609056	0.0114696	0.00571698	0.00116907	0.00411318	0.00873776
ENSMUSG00000026311.17	0.0074609	0.0114679	-0.0105253	0.0104326	0.0117831	-0.00255686
ENSMUSG00000033632.18	0.000808841	0.0114671	0.0133577	-0.0177573	-0.00808929	-0.00354518
ENSMUSG00000051497.16	-0.0126562	0.0114654	0.00270484	-0.0118444	-0.00407967	0.0154992
ENSMUSG00000091722.3	0.000229177	0.0114644	0.00105415	-0.00385462	0.0183208	0.00517826
ENSMUSG00000066026.15	-0.010251	0.0114524	0.000353586	0.0080713	-0.0162063	0.00881176
ENSMUSG00000021983.17	0.0232703	0.0114516	-0.00186483	-0.00428514	0.0293751	-0.000222909
ENSMUSG00000018599.6	0.00302029	0.0114385	-0.0127968	-0.00144332	0.0060097	0.00305708
ENSMUSG00000007989.8	0.0143213	0.0114329	0.00817295	0.000984194	-0.00147309	0.00909939
ENSMUSG00000031967.16	-0.00124433	0.0114328	-0.0101648	-0.0101943	0.00270579	-0.000517945
ENSMUSG00000000631.21	0.0203375	0.0114273	0.000376619	0.0184689	-0.00931143	0.00916758
ENSMUSG00000039007.11	-0.000948283	0.0114272	-0.00374183	-0.0131272	0.0155375	0.00413797
ENSMUSG00000026207.17	0.0223212	0.0114265	-0.00453416	-0.00312533	-0.00872523	-0.00256078
ENSMUSG00000029090.13	-0.00186233	0.0114265	-0.00751612	-0.0074559	-0.00623506	-0.0112756
ENSMUSG00000087687.4	-0.00803596	0.0114205	0.000558604	-0.0119879	0.00201055	-0.00694642
ENSMUSG00000090122.4	-0.0104976	0.0114205	0.00295423	-0.000793334	-0.003583	0.0155578
ENSMUSG00000013787.16	0.0199346	0.0114154	-0.00842392	0.0157796	0.00584148	-0.0203246
ENSMUSG00000027712.14	-0.011186	0.0114102	-3.82658e-05	0.00230036	0.00507075	0.0132547
ENSMUSG00000030037.10	-0.00419018	0.0114065	-0.0301354	-0.00518687	0.0144997	0.00295644
ENSMUSG00000020561.9	0.00281353	0.0113919	0.00897124	-0.0197949	-0.00231364	0.014467
ENSMUSG00000035901.15	-0.00367724	0.0113903	0.000166421	0.00174102	0.000343789	-0.00475228
ENSMUSG00000031790.9	0.00532672	0.0113901	0.0062752	-0.0032685	0.00120295	-0.0046922
ENSMUSG00000049624.15	0.00915744	0.0113892	-0.00163915	-0.00987821	0.00731061	0.00438313
ENSMUSG00000026227.12	-0.0101491	0.0113871	0.0153527	0.00653689	-0.0195701	0.00465816
ENSMUSG00000073147.5	0.000185432	0.011387	-0.00183674	0.00831463	0.0181012	-0.00284075
ENSMUSG00000021536.8	0.00406994	0.0113869	-0.0146069	-0.00714728	0.000675513	-0.00234477
ENSMUSG00000030030.6	0.0166089	0.0113843	0.00081038	-0.0065558	0.014355	0.00753845
ENSMUSG00000039199.7	-0.000152817	0.0113696	-0.013378	0.00681348	-0.0092991	-0.0136674
ENSMUSG00000020311.18	0.00645849	0.0113684	-0.0116823	-0.0205691	-0.0081366	-0.0116772
ENSMUSG00000018585.10	-0.0105352	0.0113659	0.00544207	0.00233619	0.00814407	-0.00468377
ENSMUSG00000037490.6	-0.00239339	0.0113645	-0.00742782	-0.000765239	-0.00983426	-0.00460688
ENSMUSG00000021820.19	-0.00222927	0.0113619	0.000327516	-0.00339009	-0.00977248	0.017891
ENSMUSG00000021986.10	-0.00217873	0.0113609	0.00676592	0.000827504	-0.0021146	0.0178352
ENSMUSG00000004902.8	-0.0153614	0.011355	0.00962398	-0.00538339	-0.0025524	-0.00897136
ENSMUSG00000053347.16	-0.00575181	0.0113453	0.000804905	0.000485898	0.00745606	-0.0036789
ENSMUSG00000071757.11	-0.00712195	0.0113452	0.0079501	-0.00433423	-0.00195784	-0.00228394
ENSMUSG00000021102.5	8.7273e-05	0.0113374	-0.000643011	-0.0145901	-0.00369093	0.00439576
ENSMUSG00000029499.12	-0.0124548	0.0113302	0.00830434	0.00416496	-0.0045849	0.00206906
ENSMUSG00000038871.6	-0.0122447	0.011328	0.0063807	-0.00319464	0.000832226	-0.000141973
ENSMUSG00000028469.16	-0.00290667	0.0113248	-0.0082691	-0.00236881	0.00463303	-0.0115697
ENSMUSG00000017631.20	-0.00492276	0.0113244	0.00317646	0.00101487	0.00406039	-0.000266041
ENSMUSG00000032320.8	-0.00943143	0.0113178	-0.00312025	-0.00385209	-0.00763283	-9.92657e-05
ENSMUSG00000038668.15	0.00416634	0.0113154	-0.0109131	-0.00237243	0.00276284	0.00216679
ENSMUSG00000055553.17	-0.00559319	0.0113128	0.00558134	-0.0131257	0.000930503	0.0109309
ENSMUSG00000034522.11	0.00268952	0.0113075	-0.000946816	0.0294513	-0.0010961	-0.00207596
ENSMUSG00000036106.16	-0.0120284	0.0113032	-0.00711397	-0.0021651	-0.00245248	-0.00253736
ENSMUSG00000022514.15	0.0269317	0.0112936	-0.00335418	-0.0154596	-0.00051145	-3.02684e-05
ENSMUSG00000031928.16	0.00366456	0.0112933	-0.0161766	0.0184852	0.0106033	-0.00189001
ENSMUSG00000032570.18	0.00553867	0.0112927	-0.00667775	-0.00528035	-0.00349034	0.00209533
ENSMUSG00000022994.10	0.00891438	0.0112918	-0.00353659	0.0014186	0.00944287	0.00890296
ENSMUSG00000058351.12	-0.013394	0.0112822	0.00756639	0.00700228	-0.000365547	0.00329844
ENSMUSG00000005949.10	-0.00530292	0.0112819	-0.00560336	-0.00271352	0.000702554	-0.000235253
ENSMUSG00000010529.7	-0.00327954	0.0112799	0.0199573	-0.016929	0.0201152	0.00329328
ENSMUSG00000024290.10	-0.00654469	0.0112765	0.0125911	0.00111632	0.00919732	-0.00239431
ENSMUSG00000032602.7	-0.0121076	0.0112752	0.0118367	-0.000504821	0.000787346	0.0132988
ENSMUSG00000041426.13	-0.0126655	0.0112704	0.00843079	0.00716929	-0.00611885	-0.00574673
ENSMUSG00000002733.9	-0.00542325	0.0112625	0.0038586	-0.00759725	-0.0101192	0.0112647
ENSMUSG00000027339.16	-0.00831947	0.0112575	0.00211714	0.00837007	-0.00321396	0.00417229
ENSMUSG00000020623.12	0.00121338	0.0112519	-0.00889319	0.008229	0.00276713	-0.00916182
ENSMUSG00000029406.16	0.0149806	0.0112513	0.00328752	0.00181017	0.00232935	0.0180703
ENSMUSG00000025486.18	-0.00989512	0.0112507	-0.00218881	0.0135629	-0.00518772	0.00661283
ENSMUSG00000120789.1	-0.00113381	0.0112426	0.00435634	-0.016383	-0.00696227	0.00537198
ENSMUSG00000055296.15	0.0192201	0.0112409	-0.00693506	0.000877642	0.000923751	0.0248874
ENSMUSG00000025743.15	-0.0050827	0.0112349	-0.00266379	0.000331836	-0.0070111	0.0132215
ENSMUSG00000044328.14	-0.00402119	0.0112318	-0.00278819	-0.0175502	-0.0254605	-0.00213468
ENSMUSG00000021510.12	0.00495276	0.01123	0.000215339	0.010629	-0.0158788	0.00328888
ENSMUSG00000020993.10	-0.00458602	0.01122	0.00744917	0.00216794	-0.00584187	0.00216703
ENSMUSG00000078517.14	0.0155408	0.0112143	-0.00397972	-0.0118446	0.00120249	0.0221775
ENSMUSG00000023033.15	0.0276491	0.0112117	-0.00340831	-0.00928933	0.00214401	0.00436152
ENSMUSG00000070953.14	-0.00528081	0.0112095	-0.000384055	-0.0160045	0.00736324	0.00310574
ENSMUSG00000041654.16	-0.00204891	0.0111964	-0.0133528	-0.00823815	-0.0164897	-0.0114848
ENSMUSG00000047221.6	0.00683618	0.0111951	0.00604264	0.00682065	-0.0017362	-0.00458722
ENSMUSG00000034449.8	-0.0110027	0.0111929	0.00381029	-0.00295338	0.0120662	-0.00142233
ENSMUSG00000022321.16	0.00875047	0.0111922	0.00162585	-0.00970499	0.00804997	0.00662519
ENSMUSG00000103037.2	0.0136584	0.0111916	0.00992002	-0.011269	-0.0147278	0.00470178
ENSMUSG00000028576.13	-0.00709683	0.0111913	-0.0143972	0.0011608	-0.00801882	0.0042217
ENSMUSG00000042167.7	-0.00149795	0.0111908	0.00603588	-0.0154826	0.0150463	0.00660481
ENSMUSG00000041881.14	-0.0101568	0.011188	-0.00836823	-0.00218595	0.00856191	0.00418882
ENSMUSG00000006307.17	0.0235899	0.0111782	-0.0100714	0.00908217	0.00644588	-0.00953021
ENSMUSG00000024978.12	-0.00938581	0.0111773	0.010318	-0.00689181	-0.0089073	-0.00906803
ENSMUSG00000041765.7	0.00441426	0.0111747	0.000942072	-0.00420919	-0.010866	0.006799
ENSMUSG00000028519.17	-0.00189405	0.0111708	0.0146175	0.00793746	-0.00208502	0.0085033
ENSMUSG00000066900.12	-0.000644536	0.0111703	-0.00228054	0.00071413	0.00715428	0.00186011
ENSMUSG00000025475.18	0.00489578	0.0111696	0.00189869	-0.00118127	-0.00300353	0.00202044
ENSMUSG00000074892.10	0.0202598	0.0111678	-0.00200338	-0.00510039	0.0021225	-0.00670007
ENSMUSG00000070814.18	0.00168649	0.0111604	-0.000903963	0.0201221	0.00702979	-0.00254381
ENSMUSG00000005699.17	0.00201109	0.0111489	-0.0115443	-0.0164323	-0.00129073	0.00299716
ENSMUSG00000055538.8	-0.0125423	0.0111474	0.00443598	-0.00232412	-0.00353635	-0.00907639
ENSMUSG00000020758.16	0.0183184	0.0111459	-0.0131123	-0.0174447	0.00527784	0.00407763
ENSMUSG00000042210.19	-0.00848579	0.0111434	-0.00890979	-0.017694	0.00650266	-0.00245555
ENSMUSG00000027637.4	-0.00957831	0.0111397	-0.0134364	-0.017811	0.00394295	-0.0180115
ENSMUSG00000022788.17	-0.000629285	0.0111367	0.00211257	-0.010463	0.0263309	0.0107978
ENSMUSG00000022454.18	0.0230616	0.011133	-0.0167098	-0.014704	0.00459688	-0.022464
ENSMUSG00000031996.18	0.0127674	0.0111292	-0.00271487	-0.0149167	-0.00141836	-0.0181333
ENSMUSG00000040466.17	-0.0146295	0.0111283	-0.00690011	-0.0040408	-0.0120179	0.00543863
ENSMUSG00000031447.8	-0.000477024	0.0111264	-0.0037133	-0.00348886	-0.00179493	-0.000320382
ENSMUSG00000039542.17	0.00755356	0.0111264	0.00059056	-0.00949273	-0.00545651	-0.0135919
ENSMUSG00000002781.20	-0.00184677	0.0111259	-0.00460672	0.00847868	0.0110318	-0.00244823
ENSMUSG00000055737.13	-0.00297648	0.0111082	0.0174749	0.000870089	0.0135095	0.00734245
ENSMUSG00000028795.16	-0.00493718	0.011105	0.0187529	-0.0100248	-0.00466215	0.00331117
ENSMUSG00000031555.17	0.0164797	0.0111004	0.00563119	-0.00384305	0.00187044	0.00216012
ENSMUSG00000021375.12	-0.00139272	0.0110988	0.00514741	-0.00512767	0.00886808	-0.00915181
ENSMUSG00000051177.17	-0.00255121	0.0110855	-0.00348742	0.000775875	0.00335592	-0.00477604
ENSMUSG00000031661.13	-0.00969957	0.0110851	0.0168638	-0.00565975	-0.0211026	0.00243139
ENSMUSG00000025745.13	-0.00818836	0.0110795	-0.000455709	-0.00574855	0.00587752	-0.00928694
ENSMUSG00000000708.15	-0.00573294	0.0110717	-0.00193846	-0.00573978	0.00421077	-0.00927239
ENSMUSG00000021219.17	0.00241737	0.011067	0.00954904	-0.0169027	-0.0233275	-0.0111575
ENSMUSG00000121914.1	0.0131818	0.0110647	0.0115819	-0.0091021	-0.0149651	0.00195274
ENSMUSG00000020903.14	-0.00572885	0.0110611	0.00281259	-0.00200744	0.000902578	-0.0126028
ENSMUSG00000050002.15	1.51294e-06	0.0110588	-0.00440524	0.0146178	0.0134774	0.00385622
ENSMUSG00000032485.15	0.00867977	0.0110566	0.00446399	-0.00630937	-0.00319621	-0.00490392
ENSMUSG00000059555.7	-0.00738054	0.0110559	-0.00993387	0.00348939	-0.0283127	0.00339508
ENSMUSG00000015095.13	-0.00011115	0.0110491	-0.000752342	0.00894493	-0.00915385	-0.015774
ENSMUSG00000020654.16	0.0153411	0.0110377	0.0180674	-0.00978757	0.0132021	-0.00942544
ENSMUSG00000121513.1	0.00294581	0.0110371	-0.00394749	-0.0125299	-0.0116989	0.0133439
ENSMUSG00000022956.12	-0.00759766	0.0110341	-0.0133882	0.00118606	0.0046799	0.0175668
ENSMUSG00000060882.6	0.00962693	0.0110181	0.0100831	-0.00243631	-0.0045035	0.0156766
ENSMUSG00000021991.10	0.0249269	0.0110141	-0.00928033	-0.0131709	0.00824945	0.0110545
ENSMUSG00000102748.2	0.0149024	0.0110136	-0.000246758	0.00723036	-0.00437795	0.00201926
ENSMUSG00000022438.7	-0.00708293	0.011013	0.0111174	-0.00232367	-0.0109434	-0.00713369
ENSMUSG00000021068.18	0.0316545	0.0110101	-0.0103041	0.0115342	0.00617441	0.015394
ENSMUSG00000015714.12	0.00415438	0.0110089	-0.00535511	0.00326098	0.00412926	0.00433629
ENSMUSG00000024911.8	-0.00837602	0.0110071	-0.00167217	0.00911599	-0.0140733	0.00232051
ENSMUSG00000038872.11	0.0236721	0.0109986	0.00763212	0.00877045	-0.0019192	0.00860911
ENSMUSG00000028101.19	-0.00546192	0.0109938	0.000244765	-0.0120336	-0.00537085	0.00210405
ENSMUSG00000011658.17	-0.00583045	0.0109937	-0.0016125	0.00230794	0.00558685	0.00201302
ENSMUSG00000018672.16	-0.00877463	0.0109894	0.0144042	0.00078862	-0.0230998	-0.0043891
ENSMUSG00000028643.12	-0.00420021	0.0109844	0.000388562	0.0169139	0.00967716	-0.00151303
ENSMUSG00000028648.14	-0.015204	0.0109771	-0.00048134	-0.0066415	0.00903685	-0.00235036
ENSMUSG00000020389.20	-0.000129535	0.0109742	-0.00420296	-0.013815	-0.01235	-0.00580171
ENSMUSG00000026249.11	-0.00622441	0.0109713	-0.00127419	-0.0134159	-0.00318395	-0.0136419
ENSMUSG00000097820.4	-0.00940107	0.0109657	0.00365348	0.00757455	-0.0115461	-0.0021221
ENSMUSG00000024213.15	-0.00863802	0.0109619	-0.000567937	-0.00503681	-0.0026832	-0.0113961
ENSMUSG00000022309.10	-0.00471663	0.0109563	-0.0224887	0.022216	-0.0135268	0.00107273
ENSMUSG00000027194.17	0.00900802	0.0109562	-0.00149079	-0.0204186	0.00208157	-0.0226376
ENSMUSG00000078813.4	-0.00639517	0.0109545	-0.01156	-0.0109508	-0.00319442	-0.0137805
ENSMUSG00000029212.12	0.0101321	0.0109528	-0.000844631	0.00229545	-0.00979973	0.0180064
ENSMUSG00000068264.12	-0.00361594	0.0109446	0.00887601	-0.00232095	0.0207233	-0.00497727
ENSMUSG00000029310.14	-0.013421	0.0109443	-0.00235003	0.000691312	-0.0114346	-0.0203733
ENSMUSG00000058979.8	-0.00458264	0.0109441	0.00702575	0.00335328	-0.000898777	-0.00239815
ENSMUSG00000038094.16	-0.00480018	0.0109433	-0.00485664	-0.0134402	0.00570523	-0.0137163
ENSMUSG00000032640.11	-0.00741371	0.0109372	8.70248e-05	0.000329132	-0.0011955	-0.0137023
ENSMUSG00000070056.7	-0.00496522	0.0109342	-0.00244361	0.00396039	0.0110392	-0.000200284
ENSMUSG00000017858.13	0.000287488	0.0109144	0.00766211	-0.00391807	0.00161413	-0.00462183
ENSMUSG00000002980.15	-0.0028888	0.0109129	0.00769208	-0.00715603	-0.0114874	0.0156756
ENSMUSG00000032076.21	0.00101724	0.0109115	0.00242443	-0.0084452	-0.00706646	-0.00453586
ENSMUSG00000056515.10	-0.00862941	0.0109101	0.00297784	0.000694212	0.00571081	-0.0048562
ENSMUSG00000040138.8	-0.00921963	0.0109094	-0.014185	0.000973334	0.0174211	0.00179018
ENSMUSG00000051817.10	-0.00410474	0.0108858	-0.0114875	-0.00473642	-0.00606862	-0.00234772
ENSMUSG00000025421.16	-0.00872814	0.0108758	-0.00665841	0.00432377	0.00332907	0.0019532
ENSMUSG00000022790.15	0.00108917	0.010869	-0.00599273	-0.00288479	-0.00170915	-0.00455292
ENSMUSG00000034098.15	0.0236757	0.0108683	0.00119343	-0.0299468	0.00738839	0.00209709
ENSMUSG00000046603.17	-0.00984467	0.0108579	0.00250613	0.0171178	0.0224382	-0.000190017
ENSMUSG00000034165.17	-0.00909709	0.0108535	-0.00198255	-0.00215515	0.000970689	-0.00690744
ENSMUSG00000024769.8	-0.00785228	0.0108532	0.0114613	0.00901196	0.00967733	0.00887954
ENSMUSG00000051390.11	-0.00379208	0.0108517	-0.00923232	0.00298353	-0.00275322	-0.00473985
ENSMUSG00000031827.15	-0.00964427	0.010848	-0.00471917	0.00309809	-0.00260757	-0.00244922
ENSMUSG00000024892.18	-0.00284528	0.0108463	-0.000722118	0.00120476	0.00572187	-0.0116487
ENSMUSG00000002688.9	-0.0157478	0.0108434	0.000463325	-6.0199e-05	-0.00280403	-0.0136101
ENSMUSG00000041115.19	0.0165546	0.010838	0.00175347	0.00799594	-0.0115013	0.00902958
ENSMUSG00000015749.13	-0.00925211	0.0108357	-0.00508832	-0.00571208	0.00331348	-3.88895e-05
ENSMUSG00000039809.11	0.00849174	0.0108348	0.00778016	-0.00545372	-0.00877934	0.0132407
ENSMUSG00000020023.19	-0.0051681	0.0108344	-0.00993874	-2.04769e-05	-0.00048463	-0.00485147
ENSMUSG00000031139.17	0.0163802	0.0108187	-0.00656598	0.0172979	-0.0227643	-0.001841
ENSMUSG00000040289.9	-0.0104215	0.010805	0.00720185	0.000754308	0.000696348	0.00430427
ENSMUSG00000028184.14	0.0164851	0.0108001	-8.47342e-05	-0.0175691	0.0159911	-0.00224266
ENSMUSG00000052544.10	0.0212797	0.0107962	-0.0129695	0.00215068	0.00869192	0.0053679
ENSMUSG00000023367.15	-0.00895168	0.0107952	0.00411968	-0.00384256	-0.00829664	0.00646659
ENSMUSG00000023951.19	-0.0112278	0.0107932	-0.000168098	0.000691476	-3.87647e-05	-0.00471541
ENSMUSG00000031819.14	-0.00830539	0.0107869	-0.000174812	-0.00393142	-0.0131556	-0.0112826
ENSMUSG00000006567.12	0.00187102	0.0107862	0.0117238	0.000540833	-0.0359567	0.00244768
ENSMUSG00000008450.9	-0.0106755	0.0107859	-0.0229728	0.0108834	-0.00161225	-0.00201264
ENSMUSG00000034189.6	0.000409037	0.0107805	-0.00488436	-0.00787563	0.00459913	-0.00484484
ENSMUSG00000055799.14	-0.010239	0.0107751	0.00952356	0.000873859	0.000981775	0.0133647
ENSMUSG00000053398.12	-0.0119102	0.0107698	0.00613473	-0.00302696	-0.00515476	-0.00014154
ENSMUSG00000037060.4	-0.0134817	0.0107683	-0.00566949	-0.0131411	-0.00482013	-0.000166428
ENSMUSG00000024228.13	-0.00790402	0.010761	-0.0104577	-0.0197725	-0.00153074	-0.000303497
ENSMUSG00000040759.10	-0.00856976	0.0107554	0.00186626	-0.00962137	-0.00303542	-0.00452518
ENSMUSG00000022112.15	-0.0114403	0.0107533	0.00722788	-0.017578	-0.00474147	-0.0183741
ENSMUSG00000021779.20	-0.00486122	0.0107525	0.00365402	-0.00176589	0.00337101	-0.000308871
ENSMUSG00000046546.4	-0.00256266	0.0107508	0.000747361	0.000706489	0.00294187	-0.00467652
ENSMUSG00000009030.15	-0.00358038	0.0107497	0.00786252	0.00882684	0.00668824	-0.004837
ENSMUSG00000043284.13	-0.000721253	0.0107482	0.0097986	-0.00082165	0.0185253	0.00653892
ENSMUSG00000022469.18	-0.0116368	0.0107463	0.00215522	-0.00484955	-0.00292133	0.00215935
ENSMUSG00000021662.12	0.00560689	0.0107438	-0.00373649	0.0119102	0.00856361	-0.01134
ENSMUSG00000022186.15	-0.00492326	0.0107438	0.000231287	-0.00139687	0.0080152	-0.0137149
ENSMUSG00000071711.13	-0.00926778	0.010743	0.000373719	0.00248163	-0.00291958	-0.00235584
ENSMUSG00000040035.15	0.0235138	0.0107355	-0.0072009	-0.0038882	0.00239096	-0.00278643
ENSMUSG00000047085.15	0.00492205	0.0107351	-0.0033683	-0.00217544	-0.00813842	-0.0225941
ENSMUSG00000032376.13	0.00202842	0.0107281	0.000538186	-0.0107849	0.00246979	0.00678187
ENSMUSG00000021090.17	-0.00392397	0.0107278	-0.0139857	-0.0231067	-0.0120055	-0.00657246
ENSMUSG00000026424.9	-0.00449926	0.0107251	-0.013381	-0.00309044	-0.00486252	-0.00917813
ENSMUSG00000024620.13	-0.00147825	0.0107236	-0.00437507	-0.00255622	-0.00647449	0.0201926
ENSMUSG00000030243.17	0.00232077	0.0107199	-0.00339548	0.00816959	0.00584426	-0.00361084
ENSMUSG00000002205.17	-0.00898367	0.0107138	-0.00567775	0.00216309	0.000580736	0.00879389
ENSMUSG00000027577.15	0.0220743	0.0106994	-0.00830259	-0.0195164	0.00207962	0.00462741
ENSMUSG00000027375.15	0.0237529	0.010685	-0.0161252	-0.0157376	0.0200826	0.0193512
ENSMUSG00000042510.8	-0.00718195	0.0106812	0.0231043	-0.000659641	0.0114939	-0.00598419
ENSMUSG00000022054.12	0.0258686	0.0106812	0.00710428	-0.00247352	0.00572332	-0.000345204
ENSMUSG00000040724.6	0.0160454	0.0106726	-0.00347676	0.000746793	0.000186161	-0.00490074
ENSMUSG00000039725.7	-0.00497186	0.0106705	-0.00740601	-0.00652754	0.00297626	0.00536186
ENSMUSG00000043587.16	0.021086	0.0106608	0.00350202	-0.0101256	-0.0184815	0.0029505
ENSMUSG00000021846.11	-0.0114112	0.0106573	0.0124791	-0.0103658	-0.00797604	0.00425413
ENSMUSG00000078786.10	0.000201819	0.010653	-0.00378882	0.00674274	0.00130269	-0.00696094
ENSMUSG00000040653.7	0.00034291	0.0106388	0.00955481	0.0257628	0.00450429	0.00312125
ENSMUSG00000002475.17	-0.0117409	0.0106384	-0.0031531	-0.0054796	-0.00164638	0.00660052
ENSMUSG00000089810.2	0.00255869	0.0106338	0.00492765	0.02339	0.022316	-0.00277549
ENSMUSG00000031508.15	-0.00301032	0.0106318	-0.00449996	0.00753435	-0.00221701	-0.00488927
ENSMUSG00000040390.14	0.0147861	0.0106297	-0.00465912	-0.000304152	-0.00448678	0.00452622
ENSMUSG00000037003.17	-0.00164992	0.0106279	0.0122864	-0.00353966	0.00588214	-0.00458451
ENSMUSG00000048856.10	0.000677556	0.0106163	0.0179386	0.0114086	-0.00830657	0.00332643
ENSMUSG00000004771.13	0.000955243	0.010608	0.00606554	-0.00381074	0.00292124	-0.00920169
ENSMUSG00000059811.14	-0.00175484	0.0106059	0.00128435	-0.0101293	-0.00112406	-0.00475333
ENSMUSG00000047617.12	-0.00470809	0.0105979	-0.00519533	0.0134058	-0.00735123	0.00205575
ENSMUSG00000003184.16	-0.0124375	0.0105804	-0.00286924	0.00963549	-0.00668672	-0.000201807
ENSMUSG00000019054.14	-0.00760184	0.0105779	-0.00815697	-0.00804518	0.00690065	-0.00474087
ENSMUSG00000108621.3	0.00736944	0.0105555	0.011621	-0.0115304	-0.00458796	-0.00226714
ENSMUSG00000036437.7	0.0169684	0.0105544	-0.0113157	0.00141353	-0.0168442	0.00103591
ENSMUSG00000028719.9	-0.000598674	0.0105534	-0.00310116	-0.00120561	-0.00861881	-0.00694498
ENSMUSG00000052539.16	0.00284409	0.0105513	-0.00323994	0.00142514	0.0010587	-0.0135686
ENSMUSG00000028538.13	0.00138081	0.0105495	-0.00498324	-0.00422496	-0.00289506	-0.00459317
ENSMUSG00000027180.13	-0.00197744	0.0105426	0.00629797	0.00205795	0.00150697	-0.0092087
ENSMUSG00000039579.16	0.0101061	0.0105418	0.0131835	-0.000755863	-0.0090429	-0.00224283
ENSMUSG00000048388.4	0.00105787	0.0105382	0.00787886	-0.00652542	-0.00160865	0.0224881
ENSMUSG00000033208.8	-0.0152365	0.010538	-0.0153651	-0.00436851	0.00354667	-0.0046598
ENSMUSG00000021185.17	0.00076551	0.010537	0.0166573	-0.0160869	0.00817255	-0.0012392
ENSMUSG00000013419.8	-0.000278611	0.0105202	0.0011092	-0.00394091	-0.000480383	0.01323
ENSMUSG00000005917.16	-0.010998	0.0105195	0.00672657	-0.0236156	0.0069721	-0.00233224
ENSMUSG00000032312.8	-0.00194338	0.0105123	0.00259472	-0.003181	0.00319474	0.00212771
ENSMUSG00000026966.7	-0.00759898	0.0105108	-0.0111955	0.000222082	0.0160103	-0.000291119
ENSMUSG00000063382.7	0.000447266	0.0105103	0.0158734	-0.00381435	0.0100983	-0.00915652
ENSMUSG00000029084.6	-0.0128334	0.0105046	-0.00852347	0.000704986	0.0143225	0.00648182
ENSMUSG00000006494.12	0.000768087	0.0105007	0.0109871	0.00750298	0.0134875	-0.000492066
ENSMUSG00000030201.16	0.00680333	0.0104972	-0.00492676	-0.00760709	-0.000903778	0.00419268
ENSMUSG00000038622.9	-0.00899325	0.0104938	-0.00213707	-0.0125664	-0.00799946	0.00201268
ENSMUSG00000018931.4	-0.00242514	0.0104907	0.00635802	-0.00238983	-0.000505464	0.00189554
ENSMUSG00000013622.16	-0.00322375	0.0104886	0.00169736	0.00955317	0.000662886	-0.0159847
ENSMUSG00000020135.14	0.0205559	0.0104763	0.00552985	0.00158914	-0.00157114	-0.00443407
ENSMUSG00000027411.18	0.00848064	0.01047	0.0017132	-0.00948867	0.00180168	-0.0136154
ENSMUSG00000006728.13	-0.00478095	0.0104685	0.0112817	0.0152164	0.00495747	0.00655329
ENSMUSG00000020253.16	-0.00340106	0.0104685	0.0100023	0.0108853	-0.00472068	0.00457276
ENSMUSG00000062981.6	-0.00546038	0.0104611	0.00922198	0.0132907	-0.00150279	0.00212218
ENSMUSG00000062908.13	-0.00865928	0.0104584	0.0123939	0.00265737	0.00556602	0.0178091
ENSMUSG00000022197.17	0.0194874	0.0104452	0.0164231	-0.00221821	-0.00821282	0.000179569
ENSMUSG00000040374.14	-0.0122369	0.0104423	-0.00205561	-0.00894363	-7.35607e-05	0.0111082
ENSMUSG00000025103.9	-0.0110641	0.0104417	-0.00646604	-0.000718256	-0.000246911	0.00203663
ENSMUSG00000021824.14	-0.00587576	0.0104341	0.00521788	-0.00163048	0.00180199	0.0245642
ENSMUSG00000030602.14	-0.00561422	0.0104311	0.00676548	0.0071593	-0.000362507	-0.000125988
ENSMUSG00000029455.15	-0.0106089	0.0104299	-0.009409	-0.00290616	0.00440041	-0.0136791
ENSMUSG00000046897.18	-0.00131341	0.010428	0.00109604	-0.00461466	0.00738161	0.00200098
ENSMUSG00000026209.16	-0.00779994	0.0104215	0.0176242	-0.00746046	0.00845479	0.00639388
ENSMUSG00000040929.18	0.00476506	0.0104099	0.0042749	0.000101713	-0.0151124	0.00678034
ENSMUSG00000002274.15	-0.0112661	0.0104077	-0.0274488	0.0111769	-0.00540057	0.0134951
ENSMUSG00000020776.19	-0.00230849	0.0104075	0.013752	-0.00080811	-0.00770808	0.00686211
ENSMUSG00000020814.14	0.00276413	0.0104042	0.0101734	0.00252983	0.0114781	0.00187541
ENSMUSG00000034932.5	-0.00309379	0.0103936	-0.0170203	0.00898481	-0.00715163	-0.00252735
ENSMUSG00000042429.10	-0.0013829	0.0103811	-0.00528476	-0.00172127	-0.00145405	-0.0409734
ENSMUSG00000052738.15	-0.0102756	0.0103728	0.00445521	0.00963611	-0.00816751	-0.0113617
ENSMUSG00000039953.14	0.0175404	0.0103722	-0.00200188	-0.0144594	0.0025778	-0.00947645
ENSMUSG00000071847.15	0.00865762	0.0103615	0.0196255	0.00520407	-0.001219	-0.0183884
ENSMUSG00000039262.17	0.0262714	0.0103583	-0.00446866	-0.00106083	0.00407243	0.0310066
ENSMUSG00000022175.10	0.00053357	0.0103563	-0.00263111	-0.0127382	0.00141261	0.00656935
ENSMUSG00000020611.15	-0.0104858	0.0103534	-0.00470969	-0.000690209	-0.00344052	-0.00473924
ENSMUSG00000100252.8	0.00576739	0.0103497	0.00566883	0.0121747	0.00836002	-0.00245814
ENSMUSG00000022376.9	0.00592102	0.0103492	0.0154174	-3.52151e-06	-0.00574909	3.89952e-05
ENSMUSG00000021318.16	-0.0095478	0.0103486	0.00787523	-0.00263696	-0.00447071	-0.000251006
ENSMUSG00000032182.16	-0.00427516	0.0103355	-0.0274311	0.0192751	0.00146662	0.00217734
ENSMUSG00000039741.17	0.0139267	0.0103331	0.00306909	-0.00388426	0.00450756	-0.00491164
ENSMUSG00000033088.20	-0.00972462	0.0103318	-0.00090678	-0.000679036	0.00922872	-0.00697024
ENSMUSG00000022843.18	0.0074238	0.0103308	-0.00375923	-0.00935757	0.00529433	0.00889591
ENSMUSG00000026080.15	-0.00432698	0.0103253	-0.000144025	-0.0114981	0.000480345	-0.00688041
ENSMUSG00000061601.16	0.0272783	0.0103241	-0.00184996	0.00963355	-0.00809206	-0.0134024
ENSMUSG00000038766.17	0.00255833	0.0103234	0.0082132	-9.75538e-06	0.00204986	0.00641326
ENSMUSG00000020544.15	0.0017523	0.0103172	-0.0213028	-0.0167461	0.0284034	0.00426856
ENSMUSG00000037852.9	-0.00576255	0.0103156	-0.00179718	-0.0126246	-0.00273985	-0.0137654
ENSMUSG00000024302.17	-0.00775845	0.0103119	0.000931433	0.000549967	0.00627238	-0.0228135
ENSMUSG00000074221.13	0.00185383	0.01031	-0.0184743	-0.0322293	0.0224633	0.000891502
ENSMUSG00000001260.11	-0.00317019	0.0103032	-0.0151178	0.000989489	-0.00391674	-0.0159761
ENSMUSG00000005150.17	-0.00436198	0.0103023	-0.000826914	0.00656841	-0.00101664	0.00537448
ENSMUSG00000025158.8	-0.000279623	0.0102964	0.00257958	0.0034032	-0.00285469	0.0201728
ENSMUSG00000032724.6	-0.0116356	0.0102935	0.00612405	0.00777405	0.00962201	0.0133144
ENSMUSG00000029467.16	0.00731736	0.0102897	-0.000871498	-0.0112503	0.00580957	0.00884795
ENSMUSG00000034254.18	-0.0012036	0.0102874	-0.00365243	0.00119156	0.00262541	0.00876326
ENSMUSG00000052372.11	0.0190491	0.0102849	-0.0118995	-0.00185018	0.00136266	0.00746141
ENSMUSG00000003233.13	-0.00908248	0.0102833	0.00615263	-0.0106959	0.00956753	0.01545
ENSMUSG00000051323.17	0.0140531	0.0102767	0.00772333	-0.000388074	0.0140777	0.00471904
ENSMUSG00000030894.6	-0.00111149	0.0102731	-0.00775649	-0.00425407	-0.00261072	0.00884372
ENSMUSG00000020828.14	-0.0117376	0.0102726	0.00063258	0.00438174	-0.00376091	0.00437314
ENSMUSG00000027367.17	-0.00581964	0.0102709	0.00335902	0.00187061	0.00880564	-0.0114621
ENSMUSG00000042444.11	-0.00732446	0.0102703	-0.00270463	-0.00824311	-0.0059643	-0.00470359
ENSMUSG00000031398.14	0.0107914	0.0102699	0.00676412	-0.0178343	0.00224247	0.0052317
ENSMUSG00000041889.8	-0.00535168	0.010266	-0.000840892	-0.00466881	-0.00558653	0.0201217
ENSMUSG00000031703.9	0.011327	0.0102643	-0.00173383	-0.00835205	0.00408668	-0.00688834
ENSMUSG00000040797.17	0.0279161	0.0102489	0.0084306	0.00677648	-0.0125163	-0.00896225
ENSMUSG00000063765.13	0.00452661	0.0102472	0.0138643	0.00463666	-0.0095862	0.00697064
ENSMUSG00000009076.11	-0.00564614	0.0102451	-0.0139453	-0.0164064	-0.00776423	0.00910619
ENSMUSG00000022791.20	0.0168519	0.0102393	0.000637934	-0.00398116	0.00108532	0.00428734
ENSMUSG00000057156.11	-0.00118918	0.0102316	-0.00779516	0.0124481	-0.00920597	-0.00689619
ENSMUSG00000020521.8	-0.00499313	0.0102301	0.00478827	-0.0117851	0.0156089	-0.00588111
ENSMUSG00000026156.9	0.00217321	0.0102255	0.0138406	0.000924765	0.00158395	-0.00372909
ENSMUSG00000025645.9	-0.0060703	0.0102221	-0.00630301	-0.00169283	-0.00730967	-0.00356436
ENSMUSG00000005043.14	0.0110274	0.010207	-0.0105412	0.00467311	-0.00390276	0.00889522
ENSMUSG00000006010.15	-0.00606314	0.0102003	0.0060901	-0.00603243	-0.00995322	0.00452147
ENSMUSG00000020283.6	-0.00379605	0.0101954	0.00681977	9.9709e-05	-0.00874951	0.00433422
ENSMUSG00000031987.7	-0.00506952	0.010193	-0.0062566	0.00259853	-0.00182411	-0.00688836
ENSMUSG00000032289.16	0.0373843	0.0101917	-0.00919011	0.00550753	-0.00548109	-0.00743192
ENSMUSG00000020864.14	-0.0104483	0.010189	-0.00798722	-0.00299783	-0.00193017	-0.0180425
ENSMUSG00000026490.19	0.00398285	0.0101851	-0.00141409	-3.7583e-05	0.00736738	-0.00505302
ENSMUSG00000036078.17	-0.00166268	0.0101705	-0.010774	0.00287094	0.00393978	0.00423545
ENSMUSG00000085133.3	-0.00288134	0.0101674	0.0114286	-0.00508515	-0.0112747	-0.00219656
ENSMUSG00000026003.6	-0.012765	0.0101565	0.00081399	-0.000442147	0.00342851	0.00210867
ENSMUSG00000029598.13	0.00610459	0.0101493	0.000220603	-0.00421463	0.000939796	-0.0159624
ENSMUSG00000022671.14	-0.00582028	0.0101403	0.0129838	-0.00747923	0.0174583	0.00199526
ENSMUSG00000053483.16	-0.000175397	0.0101314	0.00432632	-0.00765524	0.00245918	-0.00476094
ENSMUSG00000059734.8	-0.00810525	0.0101285	-0.00482567	0.00556326	0.0044163	-0.0091934
ENSMUSG00000039046.16	-0.000486185	0.0101268	-0.00634529	0.00295454	-0.00537283	0.00655136
ENSMUSG00000041958.11	-0.00122561	0.0101259	-0.0134914	-0.00803632	-0.00819625	0.00886275
ENSMUSG00000022793.18	-0.00202985	0.0101061	-0.00217037	-0.00152416	-0.00492777	0.00540183
ENSMUSG00000064254.7	-0.00731249	0.0101056	0.0174198	-0.0118675	-0.00487396	-0.00672422
ENSMUSG00000063882.13	-0.0110206	0.0101025	-0.0104752	-3.51195e-05	0.0152499	-0.00503329
ENSMUSG00000045176.4	-0.00630096	0.0101003	0.000725055	-0.0227392	-0.000703232	0.00422584
ENSMUSG00000047090.14	-0.00979064	0.0100923	-0.00378417	-0.00127149	0.00182457	-0.0024559
ENSMUSG00000043991.6	0.00985855	0.0100895	-0.00161475	0.00104854	0.00154063	-0.0137368
ENSMUSG00000062012.15	0.000155201	0.0100886	0.0156932	0.00596856	-0.0107504	0.00223407
ENSMUSG00000005881.14	-0.00177761	0.0100837	-0.0102109	0.000328132	-0.000624683	0.0131863
ENSMUSG00000031148.15	-0.00659198	0.0100822	0.00447706	-0.00824942	-0.0085618	-0.00672611
ENSMUSG00000036932.15	0.0036235	0.0100718	-0.00414821	-0.0103003	0.00409034	-0.00343079
ENSMUSG00000021044.16	0.00223783	0.010067	-0.00117488	0.00296246	0.0203748	0.0111158
ENSMUSG00000035944.18	0.000807171	0.0100577	0.0168223	-0.00526808	-0.0171744	-0.00107296
ENSMUSG00000045639.15	-0.00268377	0.0100569	0.00752678	0.00586075	0.0171722	-0.00468389
ENSMUSG00000024560.8	-0.0060038	0.0100556	0.00728117	-0.00341863	0.00280793	-0.00476981
ENSMUSG00000034210.15	0.0158587	0.0100525	-0.0167271	0.0160557	-0.00550947	-0.00194234
ENSMUSG00000059447.14	-0.00910751	0.0100505	-0.006446	0.00214431	0.00819962	-0.0139103
ENSMUSG00000038366.16	-0.00154079	0.0100487	-0.00396798	-0.0022544	-0.00218983	0.0155861
ENSMUSG00000002846.10	-0.00626501	0.0100459	0.00162226	0.00255468	0.0168988	-0.00697495
ENSMUSG00000085584.5	0.00478055	0.0100455	0.0143376	-0.0203095	0.0322458	-0.00182495
ENSMUSG00000028470.11	-0.00909042	0.0100413	-0.0126468	-0.00761401	0.0227794	0.00212759
ENSMUSG00000031245.9	-0.0125767	0.0100412	0.00561857	-0.00959265	0.00101664	-0.00461093
ENSMUSG00000032855.7	0.0141485	0.0100404	-0.00178639	-0.00159031	0.00232816	-0.000426976
ENSMUSG00000096054.4	0.0275922	0.0100345	-0.00607517	0.019182	-0.0176366	0.00833196
ENSMUSG00000000794.10	0.00291157	0.0100314	0.0057518	0.00555465	-0.00260023	0.00645764
ENSMUSG00000030409.17	-0.0132686	0.0100308	-0.000217948	0.0100524	-0.0148364	-0.0111854
ENSMUSG00000059534.9	-0.0136001	0.0100293	-0.00644713	-0.00598227	0.00428648	0.00657513
ENSMUSG00000008855.18	0.0100942	0.0100283	-0.00295916	0.00336806	-0.00112041	0.00227935
ENSMUSG00000026511.8	-0.00431347	0.0100279	0.0132835	0.00120043	0.00567506	0.00664385
ENSMUSG00000040767.12	-0.00062772	0.0100237	0.00293077	0.0234178	0.0143789	-0.00506942
ENSMUSG00000015090.14	0.00550981	0.0100209	0.00243358	-0.0169935	-0.00532295	0.0224188
ENSMUSG00000030802.15	-0.010309	0.0100188	-0.00403229	-0.00264891	-0.000866945	0.00430367
ENSMUSG00000032375.16	0.00521027	0.0100181	-0.000936435	0.0124139	-0.0005108	-0.00249234
ENSMUSG00000032641.19	-0.0088708	0.0100167	-0.0130198	0.0022107	0.00459543	-0.0113464
ENSMUSG00000020868.16	0.00999701	0.0100093	0.0153128	0.00269868	-0.0178187	0.0111387
ENSMUSG00000029924.13	0.00889317	0.0100085	0.00418169	-0.00904227	-0.000271602	-0.00471584
ENSMUSG00000048720.9	-0.00948405	0.0100076	0.00987946	0.000354278	-0.00987218	-0.00452244
ENSMUSG00000026575.16	-0.00617661	0.010006	-0.00383055	-0.0118299	-0.00933828	0.00664405
ENSMUSG00000039952.16	0.00511514	0.0100056	-0.00260518	-0.00705991	-0.00242901	-0.0180911
ENSMUSG00000027175.11	0.00860911	0.0100032	0.0064015	-0.00736986	0.00822873	-0.000353501
ENSMUSG00000030590.16	0.00476116	0.0100018	0.0054126	0.00282226	0.018061	-0.00370336
ENSMUSG00000019873.9	-0.00479954	0.00999001	-0.000406325	0.00835653	0.00542955	-0.00910125
ENSMUSG00000052105.18	0.014158	0.00998566	-0.0179381	-0.00611257	-0.00412938	-0.000349906
ENSMUSG00000039623.14	0.00162897	0.00998512	0.0165702	-0.00583336	0.00682158	-0.00135507
ENSMUSG00000025495.16	-0.000774989	0.00998135	-0.00919194	-0.00735618	-0.00865271	0.011134
ENSMUSG00000037624.17	-0.00189882	0.00997986	0.0145197	-0.0121881	-0.0198652	0.0064179
ENSMUSG00000035242.17	-0.00424629	0.00997816	-0.021479	-0.000683695	0.00419564	0.00209304
ENSMUSG00000075590.5	-0.000590433	0.00997804	0.00442206	0.00582592	0.00129798	-0.00910564
ENSMUSG00000037221.14	-0.00161807	0.00996664	0.0020914	0.00284012	0.00228784	-0.00697761
ENSMUSG00000040836.16	0.00956221	0.00996535	0.0064564	-0.0210477	-0.00746243	0.00225631
ENSMUSG00000046191.8	0.0198112	0.00995973	-0.00222714	-0.0111586	0.0120612	-0.00723101
ENSMUSG00000033400.15	-0.0116133	0.00995907	0.00096544	-0.00765692	-0.00344546	-0.011538
ENSMUSG00000005533.11	0.0118023	0.00995236	0.00707701	0.0020377	0.00240051	-9.35353e-05
ENSMUSG00000020859.18	0.00430025	0.00995228	-0.0025101	0.00301831	-0.00290272	-0.00922128
ENSMUSG00000019877.11	0.0106974	0.00995023	-0.00335093	-0.00661846	0.000859749	-0.00459674
ENSMUSG00000001018.16	-0.011542	0.0099456	-0.00304766	0.0014715	-0.0147791	0.00213104
ENSMUSG00000040997.15	-0.0142401	0.00994425	-0.000288068	-0.00768295	0.00742464	-0.013692
ENSMUSG00000029392.13	-0.00811302	0.00994326	0.00169325	-0.00710238	-0.00191862	-0.00693432
ENSMUSG00000038034.16	0.0214709	0.00994169	-0.000389372	-0.00465816	0.00624857	-0.00958592
ENSMUSG00000031166.14	0.00609855	0.00993847	-0.000259298	-0.000851312	0.00529434	-0.000170155
ENSMUSG00000025854.16	0.00590969	0.00993455	-0.00684153	-0.00269292	0.00864432	-0.000283215
ENSMUSG00000039976.5	0.010674	0.0099343	-0.00356711	-0.00893771	-0.0020583	0.0200057
ENSMUSG00000024955.16	-0.00676978	0.0099303	0.00819404	-0.000992698	-0.00286348	-0.00683469
ENSMUSG00000029063.17	-0.0119796	0.00992902	0.00157279	-0.00286155	-0.00683103	0.00656558
ENSMUSG00000024887.11	0.0192758	0.00991895	-0.00847008	-0.016657	-0.0035021	-0.000170622
ENSMUSG00000036006.21	0.0131594	0.00991609	0.00452046	-0.00692086	0.0067056	-0.00481296
ENSMUSG00000028496.18	0.00855745	0.00991196	-0.000960866	0.00513668	-0.00108464	0.00217931
ENSMUSG00000027188.9	0.017946	0.00990989	-0.0035257	-0.017798	-0.0130281	0.0031815
ENSMUSG00000018999.15	0.00695264	0.0099089	-0.00412082	4.37875e-05	0.00608383	-0.0138047
ENSMUSG00000028412.18	0.0190617	0.00990625	-0.0122904	-0.0169871	0.00861471	-0.00281333
ENSMUSG00000004931.12	-0.00614549	0.00990472	0.00455043	0.00535652	-0.00575542	0.00438025
ENSMUSG00000042251.13	-0.00639244	0.00990369	0.00454866	-0.00142751	-0.000414138	-0.000143429
ENSMUSG00000025277.15	-0.000985712	0.00990093	-0.00196028	-0.00845	-0.00245185	-0.00245113
ENSMUSG00000022604.19	0.00637848	0.00990071	-0.00584868	0.00774961	0.0274685	-0.00959077
ENSMUSG00000036158.13	0.0342231	0.00989947	-0.000406152	0.0303824	0.000568213	-0.00188789
ENSMUSG00000056763.17	0.00756449	0.00989773	2.36739e-05	-0.00120136	0.00330606	-0.00482359
ENSMUSG00000003279.18	0.0192232	0.00989725	0.00645264	0.000256859	-0.00709898	-0.000201118
ENSMUSG00000055128.16	-0.00359635	0.00989613	-0.00224085	-0.00785845	0.012564	-0.000161557
ENSMUSG00000026309.15	0.0033298	0.00989572	0.00583035	-0.00851641	-0.0174904	0.00894777
ENSMUSG00000042700.17	0.0272828	0.00989092	0.0067409	0.00927643	-0.0180865	0.0226599
ENSMUSG00000030994.17	0.0249056	0.0098894	-0.0214121	0.0132229	0.00806789	0.00628252
ENSMUSG00000021973.10	-0.00568304	0.00988781	-0.00325961	0.00918113	-0.0111838	-0.00467679
ENSMUSG00000062078.16	-0.01101	0.00988638	0.00232485	5.57329e-05	-0.00625352	-0.00465987
ENSMUSG00000032737.14	-0.0120501	0.009874	0.00812448	-0.0017028	0.00239792	0.00887039
ENSMUSG00000045691.15	-0.00599103	0.00987105	0.00503079	-0.0120067	0.00867073	-0.000283182
ENSMUSG00000053460.9	0.00597687	0.00987075	-0.00569584	0.0074147	-0.015286	0.00126216
ENSMUSG00000022338.9	-0.00472558	0.00986804	0.013859	-0.0165809	-0.0136301	0.00203391
ENSMUSG00000029428.14	-0.00775799	0.00986027	0.00932724	-0.0267272	0.0124913	0.00766743
ENSMUSG00000068479.6	0.00425318	0.00985407	0.00821643	-0.00654143	0.0108931	-0.00138392
ENSMUSG00000028104.15	-0.00984534	0.00985172	-0.00497424	-0.0172341	-0.0132765	0.00664063
ENSMUSG00000026035.16	0.00188056	0.00985072	0.0202931	0.00642191	0.0119334	0.00768806
ENSMUSG00000109812.2	0.0296898	0.00985071	-0.0171013	0.0091736	0.0283577	0.00186251
ENSMUSG00000030788.17	-0.00767213	0.00985029	0.0085975	0.00659374	-0.0032469	0.00207408
ENSMUSG00000035614.12	0.0160731	0.00984439	-0.00789469	0.0211749	0.0119123	-0.0137665
ENSMUSG00000071669.15	0.00805788	0.0098432	-0.00284314	0.00229909	0.00645739	0.0156497
ENSMUSG00000008575.18	-0.000607404	0.0098378	0.00252864	0.00782444	0.00199571	-0.00698532
ENSMUSG00000039254.17	0.00268053	0.00983489	-0.0126609	0.00601148	-0.007402	-0.00244052
ENSMUSG00000020818.17	0.00864331	0.00983067	-0.000997967	-0.0180615	0.0134615	-0.00492982
ENSMUSG00000030545.10	-0.00458736	0.00982691	0.0091098	0.0088128	-0.00651457	0.00445295
ENSMUSG00000021065.17	0.00167812	0.00982281	0.00224474	-0.00623766	-0.00878409	0.0134214
ENSMUSG00000039087.18	0.00205302	0.00982192	0.00680953	0.00926943	0.00448535	0.00645454
ENSMUSG00000066113.17	0.0298382	0.00982189	-0.018868	0.00657589	0.00271074	0.00161145
ENSMUSG00000018572.11	-0.00189092	0.00981686	0.00510743	0.00391658	0.0140197	0.00195588
ENSMUSG00000038594.10	-0.00431924	0.00979724	0.00291067	0.00143802	-0.000166035	0.0222367
ENSMUSG00000086411.2	-0.00295056	0.00979261	-0.0325467	-0.00251888	0.011564	-0.0031586
ENSMUSG00000040782.13	-0.00605036	0.0097905	-0.00518976	-0.0150691	0.000575608	0.0175227
ENSMUSG00000026626.12	-0.0117042	0.00978274	-0.00452577	-0.00757615	0.00240414	-0.00920358
ENSMUSG00000015305.7	-0.0119801	0.00978107	0.00701999	-0.00459293	-0.00424895	-0.00472017
ENSMUSG00000020921.7	-0.00339837	0.00977575	0.00328631	-0.00221662	-0.0139418	-0.00796402
ENSMUSG00000032754.15	-0.00223441	0.00976881	-0.0066889	0.00752861	-0.0126013	-0.000181035
ENSMUSG00000032290.8	-0.0109288	0.00976769	-0.00205882	0.00227087	0.00581395	-0.00263142
ENSMUSG00000036751.8	-0.0105547	0.00976582	-0.00611659	0.00353984	0.00938369	0.00204832
ENSMUSG00000046329.15	-0.00100354	0.0097648	0.00158599	0.00312047	-0.000832394	-0.0135836
ENSMUSG00000036192.16	-0.00573139	0.00975875	0.0089975	0.00160376	-0.00396848	0.00872329
ENSMUSG00000019158.10	-0.00985609	0.00975852	-0.0166686	0.0203912	0.00398138	-0.0093089
ENSMUSG00000098343.3	-0.00332796	0.00975385	0.00653793	-5.09375e-05	-0.00490579	0.000995526
ENSMUSG00000081534.4	-0.00393874	0.00974662	0.00169122	-0.00485825	-0.000875796	-0.000224143
ENSMUSG00000030532.7	-0.00450565	0.00973896	-0.00617777	-0.0134667	-0.0176339	-0.00239865
ENSMUSG00000047146.18	0.00937993	0.00973156	-0.00372102	-0.00100661	-0.00358449	-2.68939e-05
ENSMUSG00000023036.15	0.0151085	0.00973155	-0.0114276	-0.0217736	0.00347253	0.00775345
ENSMUSG00000033854.11	0.0136341	0.00972932	0.00324417	-0.0291386	-0.0170151	-0.000966973
ENSMUSG00000028121.9	-0.00951247	0.00972303	-0.0144161	-0.00571497	-0.00896876	-0.0114638
ENSMUSG00000074884.13	-0.0118533	0.00972223	-0.00269117	-0.00392723	0.00350681	-0.00904424
ENSMUSG00000022708.17	0.00318534	0.00972162	0.0069869	0.00140619	-0.00244939	0.00897623
ENSMUSG00000034867.17	-0.00026621	0.00971596	0.000673952	0.0119304	-0.00342104	0.00405336
ENSMUSG00000021589.14	-0.0101544	0.0097137	0.00169702	-0.00252557	0.0144818	-0.000618881
ENSMUSG00000060143.9	-0.0142789	0.00971319	-0.00332787	0.0063542	0.00246647	0.00194676
ENSMUSG00000075595.10	0.000751724	0.00970389	0.000984799	0.00409827	0.00274639	0.00882702
ENSMUSG00000033488.12	-0.0151694	0.0097002	-0.00501563	-0.00225174	0.00173561	-0.00678075
ENSMUSG00000067279.4	-0.0130453	0.00969657	0.00298077	-0.00148843	0.00316384	0.0132435
ENSMUSG00000033228.9	0.0154303	0.0096925	-0.00772708	0.000276967	0.000623372	0.00205101
ENSMUSG00000019889.11	0.0233637	0.00969062	-0.00232174	-0.0145363	0.020667	0.00633099
ENSMUSG00000001700.11	-0.0154497	0.00968918	0.00429962	0.00116655	-0.00246526	2.52959e-05
ENSMUSG00000028226.16	0.0183096	0.0096887	0.00128086	-0.00964379	0.0106309	0.00452795
ENSMUSG00000005501.15	0.000654912	0.00968538	-0.000150493	0.00692354	0.00556523	-0.000195943
ENSMUSG00000044477.13	-0.0101586	0.00968327	0.00798075	-0.00240078	-0.00969065	-0.00677179
ENSMUSG00000048240.16	0.00797144	0.0096767	0.00667858	-0.0139517	0.00913711	0.00405909
ENSMUSG00000006423.16	-0.00824972	0.00967098	0.00350828	0.00488252	-0.00192727	-9.45901e-05
ENSMUSG00000017747.14	-0.00898591	0.00966731	-0.00994438	0.00736493	0.0103975	-0.00591553
ENSMUSG00000061393.15	0.0160585	0.00966492	-0.00741141	0.00127414	0.00885619	-0.00353607
ENSMUSG00000025203.7	-0.00450979	0.00965585	-0.00112682	-0.00865556	-0.0103095	-0.0225406
ENSMUSG00000028062.16	-0.0108559	0.00964887	0.00259468	-0.000228047	-0.0109381	-0.00439608
ENSMUSG00000022340.16	0.0159566	0.00964879	-0.00622938	0.0174849	0.00383388	-0.000433532
ENSMUSG00000023868.18	0.0198539	0.00964849	0.0145036	-0.00596163	0.0032564	-0.0160243
ENSMUSG00000038545.14	0.00638302	0.00964732	-0.000681591	0.0096156	-0.00272689	0.00208402
ENSMUSG00000031772.18	0.0263168	0.00964596	-0.0160287	-0.0142556	0.0287065	-0.0094882
ENSMUSG00000096842.2	-0.0111285	0.00963905	-0.0176767	0.0179206	0.0225817	-0.00496434
ENSMUSG00000030960.17	-0.00147564	0.00963082	0.0191797	-0.0213945	-0.0179098	0.00590768
ENSMUSG00000020225.11	-0.00196695	0.00962693	0.00152921	-0.0181729	-0.000606113	0.00449912
ENSMUSG00000002028.14	0.0271431	0.00962414	-0.0058708	0.00532268	-0.0036507	0.00431524
ENSMUSG00000079442.13	-0.00440358	0.00962198	0.0163188	0.000991947	0.00107044	-0.0138076
ENSMUSG00000030340.17	0.00172135	0.00962047	-0.00468938	0.00694273	0.00179713	-0.00800324
ENSMUSG00000029387.11	-0.00112862	0.00961883	0.0114271	-0.00327224	0.0124887	0.00655147
ENSMUSG00000032393.16	-0.00233815	0.00961831	0.00162661	0.00432264	0.00478199	0.00192297
ENSMUSG00000036402.14	-0.0106093	0.00961129	0.0118259	-0.00250067	-0.0061943	-0.00236867
ENSMUSG00000007415.16	-0.0108944	0.00961004	-0.0087001	0.00130483	-0.00296775	0.0020452
ENSMUSG00000039753.17	-0.000613859	0.00960843	0.00690507	-0.00269817	0.00761239	0.00651705
ENSMUSG00000021198.17	0.0239942	0.00959883	0.00596719	0.00247437	-0.0106843	0.0108106
ENSMUSG00000040351.12	-0.00140343	0.0095987	0.00531517	-0.00769515	0.0054583	-0.0181441
ENSMUSG00000014773.14	0.0100035	0.0095911	-0.00764576	-0.0146513	0.00287827	0.0011582
ENSMUSG00000021223.14	0.0211012	0.00958668	-0.0207789	-0.00297743	-0.00749369	-0.00794928
ENSMUSG00000064329.15	0.0253539	0.00958358	-0.00430429	0.00126501	0.0161098	-6.01047e-05
ENSMUSG00000042178.7	-0.00522294	0.0095745	0.0101084	-0.00162723	0.00393819	-0.00689894
ENSMUSG00000055137.8	-0.00734418	0.00957429	0.00596404	0.00236757	0.00472912	0.00313556
ENSMUSG00000043384.16	0.0253626	0.00957126	0.0108281	0.00688753	-0.00848288	0.00430853
ENSMUSG00000072949.7	-0.00720558	0.00956861	0.00566762	-0.0126323	0.0156794	-0.00694844
ENSMUSG00000069763.4	-0.0136138	0.00956111	0.00748831	0.00583552	-0.00806583	0.00442756
ENSMUSG00000026701.16	-0.0121296	0.00955655	0.00238454	-0.00248341	0.00158305	0.0178539
ENSMUSG00000025933.16	-0.0112751	0.00955636	-0.0120584	0.0037242	-0.0159259	0.000721946
ENSMUSG00000006476.20	0.0284316	0.00955418	-0.00412087	0.0141419	0.00233596	0.0133735
ENSMUSG00000033569.18	0.0143678	0.0095526	0.00350387	-0.00115882	-0.011251	-0.00438103
ENSMUSG00000040502.6	0.00516211	0.00955099	-0.0169464	0.000460902	0.00603822	-0.00252754
ENSMUSG00000038072.15	0.012914	0.00954652	-0.00567921	-0.0064232	-0.013434	0.006735
ENSMUSG00000059182.9	-0.00794859	0.00954536	0.012062	0.00971533	0.00565287	0.00651611
ENSMUSG00000026568.7	-0.0109782	0.00954015	-0.00297281	0.00454831	0.0193976	-0.00269834
ENSMUSG00000031666.16	-0.00826822	0.00953947	0.0045752	0.0101678	0.00420231	-0.00689622
ENSMUSG00000023452.20	-0.00777655	0.00953869	0.0121005	-0.0120976	0.00751627	-0.0139607
ENSMUSG00000024998.18	-0.00640314	0.00953524	0.00193409	-0.00121708	0.0137833	0.020038
ENSMUSG00000031754.11	0.00142304	0.00952791	0.00663671	0.00849583	0.0181354	0.00190019
ENSMUSG00000051234.7	-0.00777726	0.00952677	-0.00151395	-0.00211889	-0.00415037	-0.00245903
ENSMUSG00000069769.14	-0.00640665	0.00952366	0.00415337	-0.00180126	-0.0103257	0.0178306
ENSMUSG00000021794.17	-0.00950568	0.00952186	0.00305298	-0.0048493	-0.00578822	-0.0136596
ENSMUSG00000025626.17	0.00214145	0.00952046	0.00611425	-0.00845716	0.00356807	-0.00242581
ENSMUSG00000046574.9	0.00993642	0.00951877	0.0103606	0.000468081	-0.00643536	-0.0134545
ENSMUSG00000032667.18	-0.00524224	0.00951366	-0.00544283	-0.0161341	-0.00497469	0.0110753
ENSMUSG00000048222.4	-0.00611444	0.00951324	-0.00205521	-0.000266925	-0.011538	0.0054491
ENSMUSG00000022574.8	-0.00751227	0.00951212	0.00915306	-0.00594781	0.0128264	-0.00689048
ENSMUSG00000039048.16	-0.00659269	0.00950628	0.00201371	0.00210858	0.00762799	-0.00249814
ENSMUSG00000030108.15	0.00267954	0.00948456	-0.013689	-0.0102887	-0.00104205	-0.00235803
ENSMUSG00000020431.6	0.0283786	0.00947716	-0.0193051	0.00668578	-0.0015693	-0.00894795
ENSMUSG00000010721.16	0.00878809	0.00947504	-0.00702557	-0.00120242	0.0124611	0.00196578
ENSMUSG00000043496.8	-0.00612912	0.00947094	-0.00803449	-0.00251275	-0.0148966	-9.11017e-05
ENSMUSG00000030207.16	0.010352	0.00947046	-0.000994389	-0.00598791	0.00191922	-0.0270007
ENSMUSG00000060487.8	0.00548412	0.00946881	0.00420982	0.0188321	-0.00415609	-0.00589177
ENSMUSG00000033819.17	0.00822854	0.00946738	0.00587471	0.0126542	0.0107721	-0.00929071
ENSMUSG00000067567.13	-0.00154997	0.0094664	0.0091905	-0.00756396	-0.00853907	-0.00656767
ENSMUSG00000030613.14	-0.0118291	0.00946542	0.00231736	0.00616797	-0.00167698	-8.86897e-05
ENSMUSG00000005354.17	-0.011925	0.00945521	-0.00421703	-0.00928585	0.00106343	0.0111653
ENSMUSG00000092417.4	-0.00451009	0.00945338	0.00733212	0.00272351	0.0245132	0.00892952
ENSMUSG00000078584.10	-0.000584385	0.00944538	-0.000887257	-0.0077424	-0.00120105	-0.0067162
ENSMUSG00000032816.17	-0.00523216	0.00944018	-0.0022918	-0.0104097	-0.00858666	-0.00698088
ENSMUSG00000022091.7	-0.00637041	0.00943921	0.00528845	-0.00620728	-0.0110174	-0.0134535
ENSMUSG00000026883.18	0.00787034	0.00943851	0.000551958	-0.00303223	-0.00319466	-0.00700388
ENSMUSG00000075700.11	-0.00756869	0.00943533	-0.0103889	-0.00578299	-0.00450125	-0.00456073
ENSMUSG00000026986.15	-0.00968543	0.00942973	-0.00422296	0.00180034	0.00167186	-0.000253787
ENSMUSG00000025868.7	-0.00746398	0.00942367	0.000105832	0.0113132	-0.0131562	-0.00883274
ENSMUSG00000021339.5	0.00803167	0.00942042	-0.0054249	0.00360506	0.00231678	0.00204843
ENSMUSG00000043458.6	0.0150714	0.00942013	-0.00512925	0.0071331	-0.0210494	-0.00113257
ENSMUSG00000038576.16	0.00690895	0.00941684	0.0110117	-0.00762414	-0.00401491	0.000110331
ENSMUSG00000121583.1	0.00157456	0.00941504	-0.00276999	-0.00267958	0.000174566	0.00435852
ENSMUSG00000034875.6	-0.0106602	0.00939459	-0.00465964	0.00407009	-0.00426456	-0.0135786
ENSMUSG00000031673.7	0.00471521	0.00939294	-0.0018606	-0.000306636	0.00588485	-0.00239821
ENSMUSG00000071477.11	0.025096	0.00938891	-0.0167695	0.0073069	-0.00735717	-0.00464464
ENSMUSG00000020846.7	-0.00335512	0.00938639	-0.0120166	0.000595896	0.00929682	0.00204327
ENSMUSG00000038055.13	-0.000249448	0.00938488	-0.00572247	0.000840751	0.0106938	-0.00259027
ENSMUSG00000022553.17	-0.00745665	0.00938306	0.000458632	-0.00726891	0.010147	-0.00916094
ENSMUSG00000030287.16	-0.00511225	0.00938302	0.00416868	-0.00139434	4.27585e-06	0.0110967
ENSMUSG00000057982.9	-0.0048078	0.00937466	-0.00766451	0.00221134	-0.0198829	0.00987519
ENSMUSG00000026317.8	-0.00813912	0.00936938	0.00222612	-0.00707197	0.00233697	-0.00696906
ENSMUSG00000032657.16	0.0110551	0.00936926	0.0107076	-0.0125232	-0.0119051	-0.00217491
ENSMUSG00000021222.10	0.00530896	0.00936832	0.0135143	0.000126442	0.0030401	0.00528923
ENSMUSG00000042460.6	0.0011751	0.00936758	-0.00326801	-0.00872719	0.000192087	0.00205189
ENSMUSG00000121584.1	-0.00251319	0.0093661	-0.0025036	0.00990448	0.00606104	0.000878817
ENSMUSG00000089917.8	-0.00351468	0.00936585	0.00604195	-0.0198118	-0.00671318	0.00234497
ENSMUSG00000058756.14	-0.00338729	0.00936317	-0.00434238	0.00493252	4.99272e-05	0.0133031
ENSMUSG00000070394.11	-0.0145933	0.00934574	-0.0100448	-0.00169922	0.0138205	-0.00709767
ENSMUSG00000026270.12	-0.000621162	0.00933804	-0.000636494	0.0171129	0.00993435	0.0109469
ENSMUSG00000043252.9	0.00570276	0.00933664	0.0129877	0.010029	0.0105459	0.00175669
ENSMUSG00000045071.15	0.00970876	0.00932751	0.00491763	-0.00196754	0.0071436	0.00211758
ENSMUSG00000055322.17	-0.00479985	0.00932682	0.0053453	-0.000250756	-0.00112945	0.0110729
ENSMUSG00000019823.18	0.00726469	0.00932431	0.00542097	0.0315986	0.00121641	-0.00217502
ENSMUSG00000036403.16	0.0349139	0.00931361	-0.00946222	0.0123484	0.0217191	-0.0203806
ENSMUSG00000029189.11	0.011592	0.00931096	-0.00700354	5.1345e-05	-0.0103492	-0.0137267
ENSMUSG00000101013.2	-0.00577898	0.00930053	-0.0252913	0.00337705	-0.00280513	-0.00233257
ENSMUSG00000039357.3	0.00768099	0.00929594	-0.0118958	-0.00414803	-0.00813932	0.00438162
ENSMUSG00000061046.10	-0.00552602	0.00929031	-0.00327112	-0.00294494	-0.0117238	-0.0135329
ENSMUSG00000063235.19	-0.0125808	0.00928986	-0.0033259	-0.00312689	0.00094851	-0.00471024
ENSMUSG00000044496.7	0.00844624	0.0092888	0.000498175	-0.00730377	-0.000756633	0.00428475
ENSMUSG00000121496.1	-0.00724871	0.00928692	0.00324781	0.00393355	-0.0169962	6.58633e-05
ENSMUSG00000002346.18	-0.00671332	0.00928496	0.00152254	0.00448318	0.00179188	-0.00909216
ENSMUSG00000090112.9	0.0115697	0.00928456	0.0199987	-0.00399922	0.00471903	-0.00910135
ENSMUSG00000031392.19	-0.00392265	0.00928449	0.00573946	-0.00524365	-0.00626001	0.00879479
ENSMUSG00000068747.15	0.0167677	0.00928077	-0.00424131	-0.00613565	0.00804671	-0.00457842
ENSMUSG00000020331.11	0.0188836	0.00927471	0.000570014	-0.00422407	-0.00174608	-0.00435813
ENSMUSG00000052419.8	-0.00714214	0.00927453	0.00958121	0.00834042	0.00297474	0.011152
ENSMUSG00000030527.16	-0.00416989	0.00927447	0.00328762	-0.0151876	0.000569397	0.00898089
ENSMUSG00000025544.14	0.0116348	0.00927353	-0.0194974	-0.0115051	-0.00486516	-0.0181687
ENSMUSG00000038388.15	-0.00870763	0.00927223	-0.0117151	-0.00120435	-0.00145936	-0.00234721
ENSMUSG00000027650.13	0.00179692	0.00926846	0.000713111	0.0102196	0.00371115	-0.000329002
ENSMUSG00000002985.17	-0.0111752	0.00926395	-0.00209123	-0.00871682	-0.00684647	0.00882179
ENSMUSG00000024588.11	-0.00656714	0.00926263	0.00570265	0.00110328	-0.00102432	-0.000129166
ENSMUSG00000047037.6	0.00200031	0.00926263	-0.0213804	-0.00296928	0.000287283	-0.00470206
ENSMUSG00000022913.17	0.000882684	0.00925958	0.0132132	-0.0228208	-0.000447267	-0.00783542
ENSMUSG00000028622.12	-0.00145272	0.00925652	-0.0125676	0.00868315	0.00636933	-0.00240265
ENSMUSG00000007827.11	0.0124826	0.00925565	0.00442098	-0.00554134	-0.00671121	-0.00217323
ENSMUSG00000031176.9	-0.00881718	0.00925525	-0.00196896	-0.00176125	-0.000973044	-0.00685084
ENSMUSG00000003731.14	0.00143657	0.00925266	0.00395627	0.00272764	0.00766182	0.00194035
ENSMUSG00000024695.17	-0.0034432	0.00924977	0.00286569	-0.00299123	-0.00846959	-0.0113601
ENSMUSG00000035206.11	0.013602	0.00924787	-0.00639512	-0.00231892	0.0114816	-4.43562e-05
ENSMUSG00000034000.16	0.00222745	0.00924714	0.00338056	-0.00645227	0.0060443	0.0042453
ENSMUSG00000042203.9	0.00205578	0.00924497	0.0073331	-0.00205599	-0.00665615	-0.00226708
ENSMUSG00000028603.16	-0.0124156	0.00923677	-0.00424078	-0.0079667	0.00550173	-0.00234102
ENSMUSG00000045482.17	0.0219329	0.00923338	0.00566665	0.00742664	0.00937357	0.00187085
ENSMUSG00000028165.10	-0.00137855	0.00922544	-0.00132284	0.00325728	-0.00111124	0.0112148
ENSMUSG00000026509.16	-0.0110413	0.00922322	-0.00926401	0.00280309	0.0114869	0.017794
ENSMUSG00000025964.16	0.0160254	0.00921922	-0.00495702	-0.0122967	-0.00530132	0.00673015
ENSMUSG00000036257.16	0.000522795	0.00921913	-0.00570662	-0.0028526	0.00173475	0.00438161
ENSMUSG00000020743.16	-0.010861	0.00921561	0.00300286	0.0032136	0.0048424	-0.00682975
ENSMUSG00000027257.14	-0.0137964	0.00921519	0.00722127	0.0175083	-0.00266442	0.0177844
ENSMUSG00000043445.8	-0.00626625	0.00921478	-0.0101864	0.000695367	0.00462086	-0.00238731
ENSMUSG00000029681.13	-0.0125217	0.00921403	0.00153172	-0.0145163	-0.00648713	-0.00891214
ENSMUSG00000030842.13	-0.0116933	0.00921333	-0.00736142	-0.00919271	0.000219324	-0.0114151
ENSMUSG00000030879.11	-0.00660029	0.00920702	-0.00204468	-0.00955435	-0.00345735	-0.000105217
ENSMUSG00000041530.18	0.00589575	0.00920615	-0.00073816	0.00178845	0.00271168	-0.0138257
ENSMUSG00000030982.20	-0.000700005	0.00920474	0.00466495	-0.013308	2.41095e-05	-0.00433175
ENSMUSG00000033272.14	-0.00817034	0.00920128	0.0151707	-0.00245372	0.00498763	-0.000355924
ENSMUSG00000000346.10	-0.0150356	0.00920012	-0.000382024	-0.00528168	-0.00287389	-0.00244249
ENSMUSG00000000223.14	-0.00452192	0.00919895	0.00452304	-0.00421015	0.00778365	-0.00245769
ENSMUSG00000021823.11	0.0150786	0.00919697	-0.00957676	0.00488309	0.00146445	0.0177612
ENSMUSG00000043940.16	0.02042	0.00919454	0.00435803	0.00228818	0.00123974	-3.96104e-05
ENSMUSG00000051427.15	-0.00671722	0.00919192	-8.63289e-05	-0.00807862	0.0013748	-0.0115372
ENSMUSG00000055373.9	0.0101043	0.00918845	0.0045574	0.00379346	-0.00439409	0.0201314
ENSMUSG00000030120.15	-0.00925608	0.009182	-0.00206144	-0.00348663	6.29451e-05	-0.00917779
ENSMUSG00000005803.15	-0.00500978	0.00918135	0.00705212	0.000156992	0.00445869	0.00329336
ENSMUSG00000019810.16	0.000242987	0.00917755	0.00632371	-0.00565571	-0.0055319	0.0065266
ENSMUSG00000062760.12	0.0143348	0.00917324	0.0138108	-0.00245939	-0.0121801	-0.0112342
ENSMUSG00000030555.17	-0.00822812	0.00917138	0.00663789	0.00653618	-0.000146555	0.000945132
ENSMUSG00000042650.4	-0.00692929	0.00916275	0.00491714	-0.00100948	0.00464389	-0.00923103
ENSMUSG00000030091.18	0.0221577	0.00916075	-0.00380212	-0.0124574	0.00525932	0.00428079
ENSMUSG00000021993.11	0.00196161	0.00915912	-0.010756	0.0152405	0.0162232	-0.00480884
ENSMUSG00000003585.14	-0.0154061	0.00915761	-0.00319226	-0.00522883	-0.00571793	-0.0157188
ENSMUSG00000055991.16	-0.00868541	0.0091575	-0.00801941	0.00214205	-0.0021018	-0.00911422
ENSMUSG00000030451.17	0.0233725	0.00915169	0.0044629	0.00189723	-0.00253759	-0.0186725
ENSMUSG00000018707.14	0.018042	0.00915129	0.00255686	0.0078084	-0.00359174	-0.00477412
ENSMUSG00000020137.6	-0.00700523	0.00915119	-0.0135043	0.0225903	0.00741074	-0.00272889
ENSMUSG00000001986.17	0.022183	0.00914851	-0.00950782	-0.0103068	0.00636573	0.00899294
ENSMUSG00000051550.11	0.0130257	0.00914476	0.00512534	0.0208461	0.0115945	0.00419481
ENSMUSG00000002341.9	0.0123624	0.00914258	0.00036645	-0.0118179	-0.0048181	-0.0136689
ENSMUSG00000028383.18	-0.0114514	0.00913481	-0.00131657	-0.00739227	0.00584528	0.00892288
ENSMUSG00000038679.18	-0.00442963	0.0091288	-0.000541139	-0.00320648	-0.00538149	0.00886898
ENSMUSG00000030084.13	0.0183998	0.00912356	-0.00529875	-0.00334596	0.00157494	-0.00677195
ENSMUSG00000028020.17	0.0110447	0.00912286	0.0124394	-0.00266653	0.00287789	-0.00216854
ENSMUSG00000059974.11	-0.000713953	0.00911477	0.000407737	-0.009603	0.000986274	0.0131589
ENSMUSG00000022537.19	-0.0039729	0.00911228	0.0101555	0.0042041	-0.0162304	-0.0136483
ENSMUSG00000026879.15	0.0297495	0.0091022	-0.0158977	0.0260768	-0.00302987	-0.0224531
ENSMUSG00000042680.9	0.00140978	0.00909292	0.0046119	-0.00889721	0.00566294	-0.00910799
ENSMUSG00000036721.15	0.00137523	0.00908834	0.0116785	0.0280303	0.00761452	-0.00460315
ENSMUSG00000047843.17	-0.00582756	0.00908807	-0.000341881	0.00340303	-0.00141455	0.00438181
ENSMUSG00000068391.9	-0.00220599	0.0090873	-0.00420549	-0.000656588	0.0213119	-0.00364076
ENSMUSG00000041058.16	-0.0012839	0.00908542	-0.00386009	0.00133956	0.00536165	-0.00920422
ENSMUSG00000051768.10	-0.00752381	0.00908319	0.00285411	0.00923257	0.0121173	-0.00925536
ENSMUSG00000046447.4	-0.00647262	0.00908208	-0.00663897	-0.00279651	-0.000515982	-0.0182135
ENSMUSG00000021130.9	0.0167914	0.00908178	-0.00290745	-0.00980528	0.00331493	-0.00252506
ENSMUSG00000026443.4	0.012247	0.00907571	-0.00334408	-0.0120954	0.00835828	-0.00719159
ENSMUSG00000024420.10	-0.00777486	0.00907417	-0.00715389	-0.000383836	-0.00266237	0.00649152
ENSMUSG00000035246.17	0.00401784	0.00907202	0.0092629	0.00796998	-0.0179985	0.0024061
ENSMUSG00000030314.17	-0.00629429	0.00905735	0.0025506	-0.0145871	-0.00372394	-0.004328
ENSMUSG00000022383.14	-0.015062	0.0090548	-0.00262678	0.00995996	0.000277421	0.00221925
ENSMUSG00000020368.16	0.00265295	0.00904763	-0.00300157	-0.00836032	-0.00337377	-0.0089712
ENSMUSG00000027519.11	-0.0017402	0.00903509	-0.000589766	-0.00448207	0.00826729	-0.00461675
ENSMUSG00000028675.13	-0.0127922	0.00903442	-0.000542991	0.00176613	0.00331559	0.00427408
ENSMUSG00000034424.6	-0.0115316	0.00903292	-0.00659271	-0.00225681	0.00273755	-0.00241231
ENSMUSG00000066621.13	0.00631046	0.00903015	0.006132	0.00135753	0.000100521	0.002089
ENSMUSG00000053329.8	-0.00886029	0.00902171	-0.0013526	0.00379537	0.000264269	0.00210457
ENSMUSG00000031775.6	0.016302	0.00902132	-0.00789808	0.00696118	0.000656837	0.00190573
ENSMUSG00000050315.15	0.00773006	0.00902101	0.0065067	0.00441208	0.0177769	-8.78635e-05
ENSMUSG00000040818.11	0.000193962	0.00901842	0.00917475	-0.00862539	0.0169883	-0.00254725
ENSMUSG00000025899.15	0.0105691	0.00901661	0.0128458	-0.00777757	0.00819292	-0.000569199
ENSMUSG00000064289.16	-0.00747241	0.00900901	-0.00158661	0.00690206	-0.0082334	-0.00679698
ENSMUSG00000047459.15	-0.00503692	0.00900862	-0.0028036	0.003324	-5.75921e-06	0.00876739
ENSMUSG00000018500.3	-0.0105174	0.00900585	0.0261606	0.00727365	-0.0140562	0.00434049
ENSMUSG00000029836.16	-0.0104171	0.00899925	0.00445697	-0.0140413	0.008597	-0.000397112
ENSMUSG00000030592.20	0.0176503	0.00898983	0.000861767	0.0055565	-0.0159269	-0.00894651
ENSMUSG00000030218.3	0.00535038	0.00898822	0.0176209	-0.0090351	0.00401138	-0.0112456
ENSMUSG00000022614.9	0.0075345	0.00898642	0.00203721	-0.0128512	-0.0108665	-0.00451757
ENSMUSG00000031667.17	-0.0042839	0.0089832	-0.00425859	0.00291637	0.000927119	-0.000142746
ENSMUSG00000079481.12	0.0258624	0.00897777	0.00696507	-0.00542112	-0.00212286	-0.0114112
ENSMUSG00000038497.8	-0.0062264	0.00896692	-0.015801	-0.00359676	0.00299069	-0.000278297
ENSMUSG00000037784.15	-0.00806371	0.00896378	-0.00800907	0.00156735	0.0153373	0.00407481
ENSMUSG00000006463.14	0.00282477	0.00896044	0.0112942	-0.000301419	0.00157171	-6.14496e-05
ENSMUSG00000055409.15	0.0213264	0.00895708	-0.0249972	-0.017311	0.0025663	0.0131639
ENSMUSG00000039450.12	-0.0125493	0.00895479	0.000263682	-0.013109	-0.0177928	-0.00221011
ENSMUSG00000033096.8	0.00268418	0.00895248	-0.00336719	-0.0119662	-0.00316144	0.00202451
ENSMUSG00000022361.15	-0.00882888	0.00894757	0.006024	-0.0018889	0.00923799	0.0111725
ENSMUSG00000031835.17	0.0100558	0.00894688	0.00842446	-0.00952873	-0.000293689	0.0155346
ENSMUSG00000020536.13	-0.00803429	0.00894176	0.00107573	-0.00334806	0.000609006	0.00206594
ENSMUSG00000052430.16	-0.00665946	0.00893699	0.00729815	-0.0176977	-0.00661192	0.00214452
ENSMUSG00000030739.20	0.0154693	0.00893388	-0.00994589	0.0221921	-0.00706507	0.00863073
ENSMUSG00000032324.12	-0.00787438	0.00893361	-0.00840743	-0.00693936	-0.00641887	0.00411754
ENSMUSG00000003581.15	-0.00739639	0.00893361	0.00114967	-0.0063622	0.00417699	-0.00245732
ENSMUSG00000075486.11	-0.00708568	0.0089302	-0.0117638	0.00285608	0.00452014	0.00196612
ENSMUSG00000021948.18	0.00071578	0.00892021	0.00101689	0.0229074	0.00334425	0.00189212
ENSMUSG00000025728.17	-0.00428924	0.00891881	-0.00277602	0.00427773	-9.22328e-05	-0.000171741
ENSMUSG00000065979.13	-0.00862771	0.00891634	0.00663135	-0.00408025	-0.00445255	-0.0136511
ENSMUSG00000058571.12	-0.00843786	0.008916	-0.0149542	0.00342119	-0.020774	-0.0158817
ENSMUSG00000003134.11	0.0121876	0.0089128	-0.000196359	0.0116916	0.0025967	-0.00485468
ENSMUSG00000026778.14	0.00199447	0.00891126	0.00543279	-0.00681637	-0.00408712	0.0011042
ENSMUSG00000035133.10	-0.00791454	0.00891018	-0.0001612	0.00134344	-0.00701508	0.00216436
ENSMUSG00000047786.13	-0.0128544	0.00890915	0.00760519	-0.00264506	0.00112302	0.00666628
ENSMUSG00000029472.14	-0.000774877	0.00890822	0.0113026	0.00464721	0.0129607	-0.0115123
ENSMUSG00000008393.10	-0.00913044	0.00890113	-0.00177919	-0.00384844	0.00465013	0.00204991
ENSMUSG00000040462.14	0.00950384	0.00889901	-0.00486739	-0.018944	-0.00556954	0.020236
ENSMUSG00000021913.9	-0.00311631	0.00889504	-0.00525127	-0.000308176	0.00187537	0.00423957
ENSMUSG00000023147.18	0.00366614	0.0088867	-0.000212662	-0.0138005	0.0105525	0.00434727
ENSMUSG00000029156.12	-0.00185545	0.00888562	0.00248609	-0.0120353	-0.00797472	-0.00682529
ENSMUSG00000103897.2	0.00905349	0.00887923	-0.00685899	-0.0295626	0.00192763	-0.00951928
ENSMUSG00000015829.14	0.0252937	0.008874	-0.00589693	0.00247019	-0.0102196	-0.014272
ENSMUSG00000025265.15	-0.000875156	0.00887152	0.014768	0.0166048	-0.00266983	-0.0092385
ENSMUSG00000010277.8	0.000470708	0.00886564	-0.00164474	-0.00235575	0.00426467	0.0133212
ENSMUSG00000041571.11	-0.00611171	0.00886059	-0.00025478	0.0066244	-0.0013496	0.0133944
ENSMUSG00000028541.15	0.00755777	0.00885213	0.00248498	0.0116656	-0.00461642	-0.000182346
ENSMUSG00000001270.10	-0.0116464	0.00884566	-0.00161714	-0.00133029	0.00288066	0.017878
ENSMUSG00000032607.13	-0.0119957	0.00884325	-0.0145221	0.00784329	0.00267915	-0.0113787
ENSMUSG00000047067.8	-0.00761354	0.00884223	0.01404	0.0240641	0.00101272	-0.00359764
ENSMUSG00000043140.11	-0.000180624	0.00883749	-0.00343469	0.0114314	0.00436855	0.000651514
ENSMUSG00000022210.8	-0.00610266	0.00883536	-0.00723295	0.00545515	0.00549353	0.00193435
ENSMUSG00000001150.8	0.0118699	0.00883026	0.00789471	-7.56747e-06	-0.00210055	-0.00449179
ENSMUSG00000037617.13	-0.00304533	0.00882916	0.00927694	0.00129114	-0.00214428	-0.00900926
ENSMUSG00000002602.17	-0.00672674	0.00882703	-0.00211961	-0.00217729	-0.010529	0.0157082
ENSMUSG00000030172.16	0.0241425	0.00882076	-0.0207116	0.0214249	0.00619459	0.00433387
ENSMUSG00000057469.9	-0.010683	0.00881245	-0.013888	-0.000725596	0.00259647	-0.000244018
ENSMUSG00000019789.10	-0.00970622	0.00880904	0.0134495	0.0134786	-0.00925744	0.00693053
ENSMUSG00000007050.18	0.000828603	0.00880319	0.0117548	-0.0159701	0.000345809	0.00535138
ENSMUSG00000027895.11	0.00905075	0.00880258	0.00884946	-0.00175728	-0.0102282	8.9567e-05
ENSMUSG00000021972.15	0.00473831	0.00879976	0.00115033	0.0120243	0.00296367	0.00872708
ENSMUSG00000027165.17	-0.011014	0.00879413	0.00282863	-0.0138054	-0.000776638	-0.00578148
ENSMUSG00000022792.17	-0.00645515	0.00879371	0.0107468	-0.00358602	0.0157449	-0.00479319
ENSMUSG00000028884.15	-0.00456086	0.0087911	0.00528767	-0.00991742	0.00968026	-0.00283223
ENSMUSG00000036879.17	-0.00240664	0.00879095	-0.00883782	0.00603014	-0.00151524	-0.00684408
ENSMUSG00000038564.12	0.0144911	0.008785	-0.00822993	0.00608527	-0.00225165	-0.00225414
ENSMUSG00000031665.8	-0.00725678	0.00878203	0.0175454	0.00278324	-0.00135939	-0.00222753
ENSMUSG00000022656.16	-0.00506519	0.0087794	0.00657596	0.00563058	0.00327628	0.0018849
ENSMUSG00000057110.16	0.00644974	0.00877242	0.00266938	0.0247757	0.00540067	-0.00920698
ENSMUSG00000061740.9	-0.00928597	0.00877036	-0.00165714	0.00228501	-0.00550422	0.00212547
ENSMUSG00000053644.14	-0.0121025	0.00877018	-0.00573822	-0.00313317	0.00570321	0.00423722
ENSMUSG00000035048.14	-0.00838299	0.00876645	-0.00280431	-0.0124265	0.00102666	-0.00229693
ENSMUSG00000090150.11	-0.0112898	0.00876404	0.00244967	0.00138312	0.00779456	-0.00706978
ENSMUSG00000000804.15	0.00400554	0.00876009	0.00180751	-0.00162896	-0.0102035	0.0110251
ENSMUSG00000023048.14	-0.0107759	0.00876004	-0.00486802	-0.00223332	0.00218257	0.00418799
ENSMUSG00000026269.15	-0.00318991	0.00875756	0.0106163	-0.00471379	-0.0111741	0.000165649
ENSMUSG00000028982.10	-0.00895146	0.00875447	-0.007512	-0.00100895	-0.00420633	0.0112232
ENSMUSG00000039294.15	0.00122677	0.00875161	0.0061722	-0.0400424	-0.0051014	0.00232163
ENSMUSG00000029776.12	-0.0137807	0.00874625	0.0037687	0.00248551	0.00603969	-0.00696803
ENSMUSG00000097440.3	-0.00681736	0.00874328	-0.0142737	0.00695549	-0.0183012	-0.00467961
ENSMUSG00000036099.17	0.0082064	0.00874007	8.59035e-05	0.00103506	0.000192679	0.00437813
ENSMUSG00000071456.8	-0.00734101	0.00874006	0.0151974	-0.0299725	-0.00087437	0.00112274
ENSMUSG00000031149.8	0.000994093	0.00872764	0.000544286	0.00636756	-0.0214293	-0.00776537
ENSMUSG00000037902.19	0.000592192	0.00872384	-0.000279309	-0.000765059	-0.00690785	0.008863
ENSMUSG00000038481.14	0.0043955	0.00871902	-0.0062361	0.00789723	-0.00193555	-0.0138648
ENSMUSG00000047759.7	6.57754e-05	0.00871797	-0.00298411	-0.00752028	-0.019675	0.00202504
ENSMUSG00000035948.14	-0.00512635	0.00871549	0.0155997	0.0191205	-0.0109827	0.00655084
ENSMUSG00000041617.11	0.00585731	0.00871517	0.00656874	-0.0209131	-0.0163248	-0.000971367
ENSMUSG00000049100.16	0.00255959	0.00871469	0.00512101	-0.00337215	-0.0108304	-0.0179074
ENSMUSG00000040123.18	-0.00250106	0.00871439	-0.00932763	0.0164609	-0.00445003	0.00778933
ENSMUSG00000037685.16	0.0200936	0.00871123	0.000814065	-0.0112638	0.00678785	-0.00733419
ENSMUSG00000040652.18	-0.00334697	0.00870998	0.00682311	0.00319851	0.00401678	0.00664303
ENSMUSG00000019189.14	0.00386933	0.00869933	-0.00696971	-0.00451334	-0.00168221	-0.00472923
ENSMUSG00000022890.14	-0.00945885	0.00869913	-0.00777356	-0.00238077	0.00478877	0.0111292
ENSMUSG00000032238.18	0.00359128	0.00869831	-0.00888883	0.00317024	0.00129878	-0.0114212
ENSMUSG00000033809.16	-0.000272016	0.00869823	-0.00963237	0.00231643	-0.0104211	0.00228644
ENSMUSG00000030447.16	-0.00943155	0.00869528	0.000687441	0.00173445	0.00112782	0.00431344
ENSMUSG00000042249.12	0.00650466	0.00869513	-0.0027294	0.00349632	0.00649167	-0.00464935
ENSMUSG00000022016.18	0.0266096	0.00869291	0.00115678	0.00216865	-0.00294481	-0.013712
ENSMUSG00000032398.8	-0.0107266	0.00868964	-0.00108449	0.00749566	-0.0067748	0.00886704
ENSMUSG00000013089.16	-0.00721359	0.00868871	-0.000310127	-0.00297659	0.00349787	-0.0181853
ENSMUSG00000035805.14	-0.00870648	0.00868797	-0.0104864	-0.00909438	-0.00615676	0.0266878
ENSMUSG00000024259.10	0.00135286	0.00868733	0.00356947	-0.0126257	0.00285223	-0.00690341
ENSMUSG00000110185.3	0.0149705	0.00868557	-0.0109722	-0.000277946	-0.00782101	-0.00257059
ENSMUSG00000024958.15	0.00221836	0.00867464	-0.00614114	-0.0023255	-0.00303778	5.22757e-05
ENSMUSG00000063887.14	0.0120854	0.00867446	-0.00198289	0.00733942	-0.00428702	0.00653512
ENSMUSG00000045503.17	-0.00607094	0.0086672	0.00499378	-0.00324332	-0.00615253	0.00450451
ENSMUSG00000024900.6	-0.00878694	0.00866557	0.00538366	-0.000919226	-0.00219097	0.00434729
ENSMUSG00000025555.15	-0.00980745	0.00866551	0.000710864	-0.00812764	-0.000118574	0.01337
ENSMUSG00000039987.16	0.00527239	0.00865835	-0.00178477	0.00648667	0.0035171	-0.00683011
ENSMUSG00000018339.13	-0.00838302	0.00864953	-0.026955	-0.0113654	0.0381397	0.015265
ENSMUSG00000001323.18	-0.00384808	0.00864887	0.000586661	0.00132163	-0.00813156	0.0134086
ENSMUSG00000034858.18	0.00411568	0.00864853	-0.00963274	-0.00836149	-0.00264865	-0.0180514
ENSMUSG00000010914.11	0.00164628	0.00864282	-0.00123355	0.0133231	-0.00215828	-0.0115172
ENSMUSG00000068917.13	0.00291105	0.00863928	0.0195134	-0.0149335	0.0112537	-0.0111781
ENSMUSG00000040713.13	-0.00123754	0.00863889	-0.00493018	-0.00433646	-0.0014521	-0.00464263
ENSMUSG00000027552.16	-0.0107883	0.00863605	-0.0165996	-0.000440228	-0.00479055	0.0110548
ENSMUSG00000028414.18	0.00197397	0.00863597	-0.0141721	-0.00560467	-0.0033617	0.0131865
ENSMUSG00000031751.15	-0.000483308	0.00863555	-0.00952743	-0.0057168	0.000924821	-0.000304172
ENSMUSG00000082100.2	-0.00693037	0.00862874	0.00867948	0.00431547	-0.00718685	-0.011345
ENSMUSG00000029070.10	-0.00127102	0.0086224	-0.00508072	-0.00125998	0.00129032	0.00213198
ENSMUSG00000029030.15	-0.00670357	0.00861894	-0.00840539	0.0034766	-0.00142555	-0.00699944
ENSMUSG00000033209.18	0.0047229	0.00861855	0.000733741	-0.00105008	-0.00530328	-0.00670553
ENSMUSG00000060862.11	0.00878241	0.00861791	0.00384329	-0.0046836	0.00544022	-0.00796128
ENSMUSG00000032598.9	0.0111478	0.00861192	-0.0033993	0.00751092	0.00847827	-0.00682941
ENSMUSG00000064105.14	0.0140971	0.00861082	0.00211392	0.00440607	0.00462481	-0.0113046
ENSMUSG00000004748.6	-0.00172314	0.00858992	0.00515677	-0.0045881	0.0108319	-0.000240038
ENSMUSG00000044348.16	-0.00524006	0.00858379	0.0179955	0.00862892	-0.00883126	0.00246146
ENSMUSG00000070493.4	-0.00832354	0.00858128	-0.0168545	0.00292441	0.0142666	-0.0180798
ENSMUSG00000031639.13	-0.00280574	0.00857997	0.0136626	-0.0054814	-0.00587419	0.00463096
ENSMUSG00000036299.6	-0.00997962	0.0085796	-0.0155979	0.00227404	-0.00486676	-0.00466127
ENSMUSG00000047632.12	-0.00345388	0.00857865	-0.00286815	0.0090889	-0.0266062	-0.00345777
ENSMUSG00000050730.18	-0.00379538	0.00857438	0.00630137	0.00555118	-0.0101655	0.00222262
ENSMUSG00000037270.19	0.0226299	0.00857402	0.00645215	0.00027776	-0.00991142	-0.0222122
ENSMUSG00000039849.7	-0.00429124	0.00857401	0.00581877	-0.00807504	-0.00697291	0.00445362
ENSMUSG00000032316.9	0.0115883	0.00857028	-0.00516037	-0.00178676	0.0131118	-0.0114151
ENSMUSG00000025006.19	0.00503924	0.00856977	0.00593785	0.00189138	0.00372221	0.017863
ENSMUSG00000045665.6	0.000469581	0.0085694	-0.0032833	-0.0123273	-0.0108888	0.00681692
ENSMUSG00000020639.15	-0.0124339	0.00856382	0.00383706	0.00326797	-0.00690389	0.00334701
ENSMUSG00000029843.5	0.00297722	0.00855688	0.0108679	-0.000983253	-0.0132357	1.63286e-06
ENSMUSG00000000711.4	-0.00345149	0.00855348	0.00138362	0.00183901	0.00431822	-0.00926593
ENSMUSG00000031226.14	-0.00160577	0.00854764	-0.0170133	0.0109766	0.00971954	-0.0093776
ENSMUSG00000036111.9	-0.0048656	0.00854723	0.0125483	-0.00123844	-0.0115317	-0.00450173
ENSMUSG00000023572.17	-0.00701573	0.00854511	0.00477824	-0.010781	-0.00119403	-0.00704239
ENSMUSG00000055421.9	0.0160938	0.00854411	-0.00705317	-0.000725189	0.00897116	0.0179517
ENSMUSG00000015659.13	0.00716864	0.00854374	0.00560244	-0.00383412	0.0108328	-0.00493958
ENSMUSG00000019295.9	-0.00431383	0.00854322	-0.00269727	-0.00349745	-0.000377209	-0.00685062
ENSMUSG00000041329.14	-0.00849329	0.00853992	-0.00380223	-0.00533567	-0.00762649	-2.0621e-05
ENSMUSG00000024070.16	-0.00533555	0.00853892	-0.0112921	0.000691836	-0.0133546	0.0021923
ENSMUSG00000021277.17	0.00749573	0.00853862	0.0128	-0.00176611	-0.00102873	0.0110837
ENSMUSG00000004631.16	0.00594994	0.00853312	-0.00834776	-0.0147823	-0.00790434	-0.000123799
ENSMUSG00000058488.8	0.00372507	0.00852705	0.00712979	-0.0201879	0.000706136	0.00676152
ENSMUSG00000057572.16	0.000550476	0.00852161	-0.014534	0.0396479	-0.00444855	-0.000501883
ENSMUSG00000022528.9	-0.00988865	0.00851679	0.00245253	0.014114	-0.00902225	0.00222799
ENSMUSG00000024941.10	-0.00244489	0.00851649	-0.00325124	0.00228138	0.00280551	0.00433301
ENSMUSG00000038936.14	-0.0103163	0.00851252	-0.012159	0.00176011	0.00264144	0.0156522
ENSMUSG00000020091.17	0.00154535	0.00851249	0.00167928	-0.000941374	0.00709696	0.00212496
ENSMUSG00000029669.15	-0.0116072	0.00851025	-0.00583475	-0.0214773	-0.00742065	0.00192789
ENSMUSG00000026112.8	0.00166323	0.00850987	0.00375316	0.00544566	0.00143142	0.00199255
ENSMUSG00000062901.4	0.0005895	0.00850332	0.00555447	-3.32154e-05	-0.000318433	0.00673559
ENSMUSG00000029714.12	0.00462996	0.00849958	0.00800917	-0.00088627	0.0100978	0.00900785
ENSMUSG00000042428.7	0.00888661	0.00849937	0.00589082	0.00359941	-0.00351134	0.00211289
ENSMUSG00000035126.21	-0.00230582	0.00848649	-0.0116749	-0.0153782	0.0232385	0.00192455
ENSMUSG00000035824.8	-0.00185178	0.00848087	0.00612826	0.0153424	0.00960285	-0.000439295
ENSMUSG00000037072.17	-0.00998472	0.00846897	-0.0105437	-0.0117463	0.00595638	-0.00476373
ENSMUSG00000061374.15	-0.00758229	0.00846893	0.000656475	0.0094861	-0.000493341	-0.000215425
ENSMUSG00000013275.10	-0.0120528	0.00846678	0.00465071	-0.00290942	-0.00540429	-0.000266417
ENSMUSG00000041702.8	-0.00353429	0.00846399	0.00458193	-0.0100484	0.0101639	0.00444046
ENSMUSG00000033308.17	-0.00137413	0.00846145	-0.00169961	-0.00632404	-0.0197153	-0.00207263
ENSMUSG00000036093.8	-0.00123044	0.00846019	-0.00572607	0.000286063	-0.00154353	0.0065045
ENSMUSG00000011382.9	-0.00886262	0.00845922	0.00435194	-0.000226217	-0.0102185	-0.00105621
ENSMUSG00000026764.16	0.0309453	0.00845873	-0.0127992	0.00563881	-0.000176383	0.0128306
ENSMUSG00000006800.15	0.0206389	0.00845663	-0.00778077	-0.0026751	0.0129114	-0.000946382
ENSMUSG00000028102.16	-0.00485718	0.00845422	-0.00625188	-0.00316995	-0.0248308	-0.00556067
ENSMUSG00000027652.16	0.0095824	0.0084529	0.00551114	-0.00290916	0.00196397	0.00677471
ENSMUSG00000020661.17	0.0113852	0.00845039	0.00396553	0.00365659	0.0120725	-0.0135856
ENSMUSG00000044037.16	-0.0107378	0.00844961	-0.00184379	-0.00177667	-0.000242046	-0.000203701
ENSMUSG00000021703.10	0.0210193	0.00844888	-0.00590125	-0.0050907	0.00597254	-0.00254867
ENSMUSG00000078234.7	-0.0056964	0.00844674	0.00673947	-0.00444418	-0.00450291	-0.0135866
ENSMUSG00000029787.11	0.0094077	0.00844286	0.0164618	-0.00824211	0.00386695	-0.00891596
ENSMUSG00000102869.4	0.016821	0.00844114	-0.00652459	0.00489238	0.0038229	0.00866863
ENSMUSG00000042302.15	0.00525246	0.00843769	0.0106944	-0.00267756	0.00340047	-0.0115238
ENSMUSG00000029098.18	0.00396196	0.00843581	0.0134514	-0.00752327	-0.00491629	-0.0024102
ENSMUSG00000020704.14	0.00311931	0.00843208	-0.000367985	0.00171664	-0.00740438	-0.00443728
ENSMUSG00000056771.9	0.0183839	0.00842813	-0.00850789	0.0249426	0.0176065	0.00387481
ENSMUSG00000058709.12	-0.00110489	0.00842541	-0.00799609	0.00803889	5.61545e-06	-0.00463525
ENSMUSG00000027984.9	-0.0127059	0.00842358	0.00108486	0.00776913	-0.00598352	0.0110344
ENSMUSG00000049092.12	0.00926701	0.00842053	-0.00754747	-0.0218513	0.00748117	-0.00269613
ENSMUSG00000054256.12	-0.00802583	0.00841832	-0.00134523	0.00157599	-0.00504869	-0.00916702
ENSMUSG00000046727.14	-0.010434	0.00841132	-0.0069689	-0.000681851	-0.00590695	-0.013649
ENSMUSG00000045160.15	-0.00916648	0.00841027	-0.0022526	0.0131326	-0.0113011	-0.00463302
ENSMUSG00000004665.11	0.000684485	0.00840853	0.0153309	0.0377366	0.0179883	0.00253645
ENSMUSG00000034463.5	-0.00605074	0.00840853	0.00342134	-0.00132311	-0.00767229	-0.000111763
ENSMUSG00000042632.18	-0.00273308	0.00840684	-0.00727795	-0.00903808	-0.0104715	-0.000131356
ENSMUSG00000087679.3	0.0045128	0.00839551	0.00824828	0.00763889	-9.80331e-05	-0.013696
ENSMUSG00000046417.15	-0.00506395	0.00839436	-0.0075201	-0.00150069	-0.0120465	-0.000240359
ENSMUSG00000052752.16	-0.00610856	0.00839086	0.00151386	0.00185755	0.00303891	0.0110555
ENSMUSG00000097333.8	0.010727	0.00839044	-0.0172853	-0.00466717	-0.0270151	-0.00228897
ENSMUSG00000020741.18	-0.00193975	0.00838993	0.00759089	0.00375357	0.00101352	-9.01672e-05
ENSMUSG00000029703.11	0.00122489	0.00838892	-0.011877	0.00597748	-0.0114098	-0.000133733
ENSMUSG00000040865.17	0.00922747	0.00838741	0.00424824	-0.00982872	-0.0015084	-0.00687216
ENSMUSG00000011831.17	-0.00447305	0.00838061	-0.00193092	-0.00194228	0.000807385	-0.000202167
ENSMUSG00000036873.14	-0.0111604	0.00838055	-0.00773049	-0.01016	0.0179056	-0.000251515
ENSMUSG00000028988.14	-0.00805942	0.00837851	-0.0090462	-0.0081171	-0.00105958	-0.0158041
ENSMUSG00000003531.16	-0.0102484	0.00837775	-0.0102721	0.00488257	-0.00467436	-0.0114289
ENSMUSG00000035376.11	-0.00617217	0.00837639	-0.0025247	-0.00283399	0.000764357	0.00435192
ENSMUSG00000028973.19	-0.00246937	0.00837564	0.0057675	-0.0148208	-0.00624203	-0.0157271
ENSMUSG00000025035.10	-0.00880269	0.0083744	-0.0172956	0.00865159	-0.000549718	-0.00910656
ENSMUSG00000038023.13	-0.00597559	0.00836783	-0.00651635	-0.00462758	-0.00335455	-0.00456036
ENSMUSG00000019188.17	0.00415965	0.00836748	0.010083	-0.00885664	0.00402497	0.00636537
ENSMUSG00000030890.17	-0.00807564	0.00836659	0.00358223	0.00267087	-0.00388581	-0.00457976
ENSMUSG00000032186.16	-0.00188498	0.00836603	0.00076558	0.00136066	0.002196	0.0133934
ENSMUSG00000030835.7	0.0141303	0.00836275	-0.00329885	-0.00559201	0.00648892	0.0246203
ENSMUSG00000022474.16	-0.00954917	0.0083593	0.00284443	-0.00174792	-0.00352807	-0.00901347
ENSMUSG00000023921.10	-0.00615899	0.00835665	-0.00500496	-0.00950512	0.0156802	-0.00908968
ENSMUSG00000043572.8	0.00139217	0.00835626	-0.0135449	-0.0120732	0.0064214	0.00200127
ENSMUSG00000057530.15	0.00181776	0.0083554	0.0136808	0.00117914	-0.0011824	0.00427196
ENSMUSG00000034584.4	0.0178128	0.00834967	-0.0194167	-0.00843017	-0.0199024	-0.00234599
ENSMUSG00000022414.9	0.000723947	0.00834686	0.0109058	0.000153974	0.000885457	-0.00031243
ENSMUSG00000021796.16	-0.00642637	0.00834292	0.00329031	-0.00725113	-0.00179501	-0.00918549
ENSMUSG00000058690.15	0.00498229	0.00833409	-0.00182893	0.00618693	-0.00509991	-0.0021943
ENSMUSG00000064115.14	0.00448497	0.00833214	-0.00273814	-0.00922576	-0.00897965	-9.16599e-06
ENSMUSG00000046185.11	0.00563171	0.00833007	0.00861386	-0.00244741	0.0141479	-0.0137212
ENSMUSG00000049086.9	-0.00372345	0.00832898	-0.00200159	0.00219942	-0.0159095	0.00437532
ENSMUSG00000049551.3	-0.00428796	0.00832857	-0.00972019	-0.00147168	-0.0136986	0.00894867
ENSMUSG00000039081.11	-0.00708787	0.00832851	0.0114477	-0.0217323	0.00972696	0.00879573
ENSMUSG00000061118.9	0.000173097	0.00832327	0.0193399	0.00619052	0.00443817	-0.000345755
ENSMUSG00000024197.11	-0.00821445	0.00832049	0.000341372	0.00140126	0.00234647	-0.00468121
ENSMUSG00000031730.19	-0.000335972	0.00831962	0.0196222	0.0131626	-0.0125208	0.00446953
ENSMUSG00000000266.12	-0.00469827	0.00831611	-0.000162357	-0.00733439	-0.0145316	-0.00442033
ENSMUSG00000027200.18	0.00517247	0.00831489	-0.0064195	-0.00400253	-0.00668861	-0.00906223
ENSMUSG00000037822.13	-0.00596657	0.00830903	0.00344362	0.00270471	0.00844605	-0.00913937
ENSMUSG00000009681.11	0.000678815	0.00830565	0.00253387	-0.00901312	0.00302996	-0.00469753
ENSMUSG00000014959.13	-0.000676727	0.00830109	0.00440983	0.00270224	0.00791135	0.00651221
ENSMUSG00000039523.17	9.55079e-05	0.00830084	-0.00437721	-0.00525346	0.00365942	-0.00915568
ENSMUSG00000002031.14	-0.00350677	0.00830072	0.0278781	0.0107926	0.00127329	-0.0138018
ENSMUSG00000045594.11	0.0114822	0.0082971	-0.000358198	-0.00150843	0.00223784	0.00228347
ENSMUSG00000032295.16	0.00503241	0.00829697	-0.0164731	-0.00264309	-0.00499099	-0.00467736
ENSMUSG00000044715.8	0.00257125	0.00828888	0.00336422	0.0209069	0.0152531	0.00305382
ENSMUSG00000028842.16	0.00326549	0.00828758	-0.0012439	0.00727984	0.00858524	0.00426107
ENSMUSG00000037652.16	0.00719479	0.00828227	-0.00540201	-0.00973522	-0.00373699	-0.0158611
ENSMUSG00000006651.9	0.00850088	0.008279	-0.0050268	-0.0081941	-0.00236604	-0.00911934
ENSMUSG00000056941.18	-0.00347283	0.00827794	0.00959041	-0.00783887	-0.00454311	-0.00111162
ENSMUSG00000040936.16	0.00787939	0.00827466	-0.00889516	0.0221954	-0.010591	0.00443054
ENSMUSG00000028690.5	-0.0137609	0.00826135	-0.00983144	-0.0120162	-0.0123258	-0.00203685
[truncated: 8,864 more rows]

## Sheet: Table S4
Table S4. Differential gene expression analysis. Output of DESeq2 for differential gene expression analysis comparing Stroke to CTR samples using two-factor (Animal, Disease State) with log2FoldChange threshold 0.322 and s-value threshold 0.05.
Ensembl ID	Gene_Sym	baseMean	log2FoldChange	lfcSE	stat	pvalue	padj	svalue
ENSMUSG00000091971.4	Hspa1a	71.5657	3.50772	0.467396	8.04535	8.59989e-16	8.07358e-12	7.29341e-10
ENSMUSG00000027832.6	Ptx3	80.5329	2.93125	0.387409	7.94948	1.873e-15	8.79188e-12	8.85816e-10
ENSMUSG00000031983.8	2310022B05Rik	601.45	-1.69776	0.266024	-7.70289	1.3302e-14	4.16264e-11	1.07001e-08
ENSMUSG00000090877.4	Hspa1b	85.0555	3.0611	0.446981	7.32448	2.39818e-13	5.62853e-10	2.28719e-08
ENSMUSG00000078202.4	Nrarp	198.941	-1.92118	0.311412	-7.25619	3.98141e-13	7.4755e-10	5.61965e-08
ENSMUSG00000026628.14	Atf3	75.637	2.83938	0.428506	7.09725	1.27264e-12	1.99126e-09	8.26569e-08
ENSMUSG00000040152.9	Thbs1	49.5158	2.82259	0.435609	6.97234	3.11708e-12	4.18045e-09	1.34663e-07
ENSMUSG00000028195.5	Ccn1	89.289	2.30082	0.372424	6.88016	5.97859e-12	5.6127e-09	2.23481e-07
ENSMUSG00000038418.9	Egr1	264.666	1.87013	0.332363	6.8892	5.61069e-12	5.6127e-09	3.44829e-07
ENSMUSG00000021250.14	Fos	210.396	1.68272	0.312489	6.88415	5.81321e-12	5.6127e-09	4.8878e-07
ENSMUSG00000031980.11	Agt	758.545	-1.59776	0.320035	-6.61237	3.78225e-11	3.22798e-08	1.07563e-06
ENSMUSG00000005087.18	Cd44	104.354	1.79066	0.369958	6.35758	2.04956e-10	1.60344e-07	2.45291e-06
ENSMUSG00000018822.8	Sfrp5	53.7847	-2.57677	0.471985	-6.23003	4.66331e-10	3.36763e-07	4.16976e-06
ENSMUSG00000067786.17	Nnat	887.627	-1.17334	0.241415	-6.20211	5.57123e-10	3.73591e-07	8.44093e-06
ENSMUSG00000068699.13	Flnc	121.331	1.56364	0.361772	6.07387	1.24867e-09	7.81502e-07	1.2623e-05
ENSMUSG00000032744.5	Heyl	65.4572	-2.31982	0.480377	-5.93186	2.99513e-09	1.57535e-06	1.82872e-05
ENSMUSG00000021466.13	Ptch1	542.582	-1.21812	0.275075	-5.93578	2.92453e-09	1.57535e-06	2.63992e-05
ENSMUSG00000026728.10	Vim	557.627	1.21224	0.273445	5.93048	3.02048e-09	1.57535e-06	3.3826e-05
ENSMUSG00000030307.9	Slc6a11	1950.7	-1.09992	0.240447	-5.83974	5.22815e-09	2.58326e-06	4.51852e-05
ENSMUSG00000048001.8	Hes5	82.0302	-1.62852	0.434901	-5.60054	2.13682e-08	1.00303e-05	6.62001e-05
ENSMUSG00000099696.8	2900052N01Rik	302.41	-1.19623	0.297443	-5.58785	2.29897e-08	1.02775e-05	8.84408e-05
ENSMUSG00000040249.16	Lrp1	7380.92	-1.01716	0.237194	-5.45366	4.93433e-08	2.10561e-05	0.000127004
ENSMUSG00000028655.12	Mfsd2a	251.066	-1.21567	0.324065	-5.41205	6.2308e-08	2.54325e-05	0.000163392
ENSMUSG00000069833.14	Ahnak	148.365	1.25787	0.351912	5.33203	9.71184e-08	3.79895e-05	0.000209308
ENSMUSG00000050288.7	Fzd2	123.259	-1.28509	0.365212	-5.31893	1.04382e-07	3.91975e-05	0.000254018
ENSMUSG00000025791.19	Pgm1	289.52	-1.06594	0.271738	-5.28216	1.27669e-07	4.60983e-05	0.000302411
ENSMUSG00000006522.18	Itih3	509.21	-1.05258	0.271327	-5.22427	1.7484e-07	6.07924e-05	0.000358361
ENSMUSG00000054252.19	Fgfr3	1297.26	-0.962677	0.235818	-5.18614	2.14695e-07	6.50178e-05	0.000422593
ENSMUSG00000053310.12	Nrgn	300.509	1.09234	0.297401	5.15374	2.55344e-07	7.1097e-05	0.000485151
ENSMUSG00000035274.14	Tpbg	61.6213	1.63911	0.512036	5.18757	2.13058e-07	6.50178e-05	0.000545574
ENSMUSG00000029304.15	Spp1	56.3857	1.54245	0.484719	5.17821	2.24028e-07	6.57243e-05	0.000602696
ENSMUSG00000024912.7	Fosl1	42.0947	1.95916	0.581937	5.21014	1.88694e-07	6.10849e-05	0.000656953
ENSMUSG00000006014.18	Prg4	53.5314	1.59845	0.507779	5.15217	2.57488e-07	7.1097e-05	0.000715653
ENSMUSG00000030208.16	Emp1	29.809	2.19923	0.628997	5.21251	1.86306e-07	6.10849e-05	0.000772379
ENSMUSG00000086968.10	4933431E20Rik	212.328	-1.05996	0.288644	-5.09172	3.54829e-07	9.00307e-05	0.000827555
ENSMUSG00000042622.15	Maff	52.8236	1.76799	0.559679	5.13178	2.87017e-07	7.69861e-05	0.000887068
ENSMUSG00000092274.5	Neat1	59.5254	1.53486	0.496467	5.10957	3.22886e-07	8.42016e-05	0.000943475
ENSMUSG00000032625.15	Thsd7a	318.847	-1.11329	0.322295	-5.03745	4.71762e-07	0.00011655	0.00100352
ENSMUSG00000071637.6	Cebpd	169.716	1.06655	0.299574	5.02643	4.99694e-07	0.000117278	0.00106231
ENSMUSG00000052837.8	Junb	199.408	1.0162	0.281791	4.95874	7.09534e-07	0.000162466	0.00113583
ENSMUSG00000028270.13	Gbp2	58.5876	1.68192	0.56239	5.03055	4.89076e-07	0.000117278	0.0012113
ENSMUSG00000052684.6	Jun	341.522	0.931596	0.242794	4.94215	7.72648e-07	0.000172705	0.00128486
ENSMUSG00000027273.14	Snap25	580.576	1.00381	0.285937	4.86859	1.12399e-06	0.000241235	0.00137552
ENSMUSG00000032802.9	Srxn1	254.971	1.0432	0.307568	4.86742	1.13063e-06	0.000241235	0.00146403
ENSMUSG00000020538.16	Srebf1	412.518	-0.91458	0.245516	-4.82705	1.3857e-06	0.000289088	0.00156217
ENSMUSG00000025871.19	4833439L19Rik	398.485	-0.896376	0.238683	-4.80993	1.50983e-06	0.000301581	0.00166347
ENSMUSG00000036565.8	Ttyh3	1275.86	-0.848635	0.217507	-4.81727	1.45533e-06	0.000297015	0.00176598
ENSMUSG00000046312.5	Myorg	348.137	-1.01507	0.303579	-4.78082	1.74579e-06	0.000341448	0.00186881
ENSMUSG00000026944.19	Abca2	1318.29	-0.871288	0.230466	-4.77531	1.79431e-06	0.000343775	0.00197236
ENSMUSG00000028445.8	Enho	245.305	-0.995004	0.299431	-4.72725	2.27585e-06	0.000427314	0.0020876
ENSMUSG00000036634.16	Mag	1317.52	-0.869394	0.239339	-4.66715	3.05402e-06	0.000562179	0.00222396
ENSMUSG00000038855.11	Itpkb	723.359	-0.826789	0.229717	-4.5556	5.22371e-06	0.000875718	0.0024156
ENSMUSG00000049252.18	Lrp1b	189.422	-0.956097	0.309872	-4.50049	6.77974e-06	0.00111663	0.00263789
ENSMUSG00000037411.12	Serpine1	37.6883	1.43459	0.586946	4.62202	3.80027e-06	0.000686094	0.00288306
ENSMUSG00000021453.3	Gadd45g	163.005	0.919175	0.294156	4.44711	8.70322e-06	0.00133944	0.00311939
ENSMUSG00000064370.1	mt-Cytb	272.874	0.992997	0.341053	4.47041	7.8068e-06	0.0012215	0.00335095
ENSMUSG00000004891.17	Nes	97.8922	1.03915	0.373126	4.47835	7.5223e-06	0.00121269	0.00358424
ENSMUSG00000015312.10	Gadd45b	48.9354	1.37742	0.577046	4.56079	5.09616e-06	0.000869868	0.00384357
ENSMUSG00000049313.9	Sorl1	1434.9	-0.784833	0.226648	-4.37686	1.204e-05	0.00179415	0.00409784
ENSMUSG00000061436.16	Hipk2	848.551	-0.764494	0.216073	-4.38885	1.13951e-05	0.00172544	0.00434495
ENSMUSG00000029135.11	Fosl2	86.6144	1.16342	0.465603	4.47556	7.6213e-06	0.00121269	0.00459572
ENSMUSG00000033763.15	Mtss2	1772.15	-0.757626	0.214832	-4.36755	1.25648e-05	0.0018431	0.00484382
ENSMUSG00000018593.14	Sparc	2420.28	-0.779327	0.228259	-4.33303	1.47069e-05	0.00209194	0.00509677
ENSMUSG00002075188.1	ENSMUSG00002075188	2720.58	0.866595	0.280605	4.3131	1.60982e-05	0.0022225	0.00535369
ENSMUSG00000036438.15	Calm2	301.917	0.840893	0.266129	4.30003	1.70774e-05	0.00229033	0.00560867
ENSMUSG00000024593.16	Megf10	366.069	-0.806445	0.247239	-4.28954	1.79042e-05	0.00233451	0.00586329
ENSMUSG00000038587.11	Akap12	112.699	0.920034	0.318026	4.31547	1.59263e-05	0.0022225	0.0061136
ENSMUSG00000027800.15	Tm4sf1	33.9509	1.61552	0.704913	4.56396	5.01973e-06	0.000869868	0.00636353
ENSMUSG00000016150.16	Tenm1	174.832	-0.893836	0.304338	-4.28514	1.82624e-05	0.00234859	0.00661559
ENSMUSG00000070047.15	Fat1	1081.89	-0.764832	0.229238	-4.25225	2.11629e-05	0.00264904	0.00687688
ENSMUSG00000005413.9	Hmox1	336.336	0.908934	0.32043	4.26167	2.02903e-05	0.00257412	0.0071433
ENSMUSG00000053024.15	Cntn2	903.613	-0.783575	0.242164	-4.22543	2.38489e-05	0.00290771	0.00740487
ENSMUSG00000036046.15	5031439G07Rik	448.65	-0.789672	0.246985	-4.21403	2.50859e-05	0.00301932	0.00766734
ENSMUSG00000044786.7	Zfp36	76.9991	0.993941	0.382721	4.29513	1.74591e-05	0.00230853	0.00792617
ENSMUSG00000038967.14	Pdk2	514.358	-0.78159	0.242869	-4.21026	2.55074e-05	0.00302476	0.0081785
ENSMUSG00000051439.8	Cd14	23.5093	1.89684	0.826161	4.6029	4.16656e-06	0.000738031	0.00842847
ENSMUSG00000024413.15	Npc1	639.602	-0.764937	0.234174	-4.20694	2.58849e-05	0.00302476	0.00867366
ENSMUSG00000032231.15	Anxa2	62.0905	1.12751	0.480016	4.34515	1.39178e-05	0.00201016	0.00892554
ENSMUSG00000024176.12	Sox8	120.906	-0.871839	0.304804	-4.19639	2.71202e-05	0.00310494	0.00918131
ENSMUSG00000032911.7	Cspg4	250.3	-0.888537	0.316164	-4.20509	2.60977e-05	0.00302476	0.00943086
ENSMUSG00000016349.11	Eef1a2	409.366	0.862452	0.299751	4.18538	2.84688e-05	0.00322006	0.00967996
ENSMUSG00000040435.13	Ppp1r15a	74.9308	0.983287	0.388001	4.24326	2.20295e-05	0.00272122	0.00993615
ENSMUSG00000045608.8	Dbx2	119.532	-0.866203	0.306569	-4.16574	3.1035e-05	0.00342772	0.0101935
ENSMUSG00000096014.2	Sox1	114.895	-0.887035	0.322202	-4.17183	3.02163e-05	0.00337703	0.0104504
ENSMUSG00000031785.17	Adgrg1	588.36	-0.748426	0.236278	-4.11072	3.94426e-05	0.00420781	0.0107222
ENSMUSG00000037348.16	Paqr7	122.583	-0.861378	0.311283	-4.12492	3.70871e-05	0.00404853	0.0109992
ENSMUSG00000054477.18	Kcnn2	112.697	-0.847125	0.306565	-4.0923	4.27107e-05	0.00450526	0.0112952
ENSMUSG00000034936.3	Arl4d	41.9888	1.23159	0.581421	4.30317	1.68368e-05	0.00229033	0.0115937
ENSMUSG00000026587.16	Astn1	697.806	-0.732212	0.237051	-4.02918	5.59715e-05	0.00553116	0.0119106
ENSMUSG00000000247.12	Lhx2	332.872	-0.748712	0.248487	-4.01724	5.88844e-05	0.00567428	0.012228
ENSMUSG00000038156.17	Spon1	435.912	-0.776664	0.26787	-4.0115	6.03351e-05	0.00572148	0.0125468
ENSMUSG00000063077.16	Kif1b	24616.3	-0.813102	0.294777	-4.01585	5.9233e-05	0.00567428	0.0128705
ENSMUSG00000056501.4	Cebpb	107.472	0.827979	0.30628	4.02049	5.80781e-05	0.00567428	0.0131923
ENSMUSG00000074505.7	Fat3	283.756	-0.76955	0.266699	-3.98848	6.64989e-05	0.0061205	0.0135114
ENSMUSG00000018965.12	Ywhah	251.163	0.758423	0.261513	3.97278	7.10385e-05	0.00641259	0.013837
ENSMUSG00000058135.13	Gstm1	1779.63	-0.678363	0.210895	-4.00844	6.11218e-05	0.00573812	0.0141558
ENSMUSG00000028542.18	Slc6a9	314.069	-0.752548	0.258541	-3.96624	7.30146e-05	0.0065282	0.0144734
ENSMUSG00000042453.15	Reln	609.086	-0.789164	0.286712	-3.96037	7.48331e-05	0.00656573	0.0148037
ENSMUSG00000068740.15	Celsr2	1129.99	-0.699882	0.227899	-3.95445	7.67109e-05	0.00660699	0.0151295
ENSMUSG00000042109.9	Csdc2	369.474	-0.71894	0.240048	-3.94554	7.96202e-05	0.00679522	0.015449
ENSMUSG00000025889.14	Snca	49.2647	0.971148	0.429869	4.08463	4.41475e-05	0.0045956	0.0157728
ENSMUSG00000031840.15	Rab3a	176.237	0.770289	0.277117	3.93316	8.3836e-05	0.00696506	0.0160969
ENSMUSG00000034235.18	Usp54	513.128	-0.69062	0.224984	-3.93585	8.2902e-05	0.00694896	0.016418
ENSMUSG00000022218.17	Tgm1	137.26	0.848736	0.336479	3.97818	6.94452e-05	0.00632962	0.0167381
ENSMUSG00002075501.1	Gm56171	3268.28	0.769802	0.278393	3.92452	8.69021e-05	0.00715646	0.0170526
ENSMUSG00000025780.8	Itih5	232.971	-0.763725	0.274365	-3.92093	8.82068e-05	0.00720074	0.0173622
ENSMUSG00000022272.18	Myo10	380.173	-0.703872	0.236756	-3.90221	9.53193e-05	0.0076369	0.0176813
ENSMUSG00000039533.9	Mmd2	727.526	-0.691685	0.229301	-3.9048	9.43014e-05	0.00763191	0.0179975
ENSMUSG00000092341.6	Malat1	1746.55	0.770341	0.283613	3.90051	9.599e-05	0.0076369	0.0183146
ENSMUSG00000028494.13	Plin2	42.2829	1.01247	0.475648	4.08254	4.45462e-05	0.0045956	0.0186294
ENSMUSG00000074637.8	Sox2	273.661	-0.728799	0.256633	-3.87639	0.000106016	0.00820901	0.0189458
ENSMUSG00000025579.15	Gaa	978.102	-0.697836	0.237103	-3.8724	0.000107768	0.00820901	0.019264
ENSMUSG00000049336.17	Tenm2	284.339	-0.7273	0.259013	-3.85565	0.000115423	0.00866876	0.0195892
ENSMUSG00000064373.14	Selenop	1066.24	-0.667394	0.219542	-3.87368	0.000107204	0.00820901	0.0199127
ENSMUSG00000029723.17	Spacdr	733.049	-0.690292	0.237891	-3.83287	0.000126658	0.00943703	0.0202517
ENSMUSG00000070348.6	Ccnd1	65.57	0.944073	0.435548	3.99831	6.37956e-05	0.00592983	0.0205852
ENSMUSG00000032883.16	Acsl3	360.943	-0.692608	0.239753	-3.82991	0.000128192	0.00944009	0.0209146
ENSMUSG00000020427.12	Igfbp3	31.1159	1.12386	0.580196	4.11181	3.92576e-05	0.00420781	0.0212449
ENSMUSG00000029622.17	Arpc1b	65.1785	0.88206	0.385882	3.94023	8.14032e-05	0.0068848	0.0215702
ENSMUSG00000017167.7	Cntnap1	401.21	-0.695063	0.243438	-3.81532	0.000136006	0.00960019	0.0218956
ENSMUSG00000030428.17	Ttyh1	3104.25	-0.677132	0.231304	-3.82246	0.000132126	0.0095415	0.022216
ENSMUSG00000001761.8	Smo	127.954	-0.772431	0.301908	-3.82842	0.000128969	0.00944009	0.0225453
ENSMUSG00000004267.17	Eno2	267.102	0.760196	0.292649	3.81962	0.000133658	0.00957845	0.0228692
ENSMUSG00000034891.14	Sncb	178.693	0.770738	0.300653	3.827	0.000129716	0.00944009	0.0231881
ENSMUSG00000020205.9	Phlda1	56.3853	0.91568	0.420216	3.95562	7.63375e-05	0.00660699	0.0235029
ENSMUSG00000106896.2	RP23-391P21.4	37.3386	-1.10314	0.580521	-4.07319	4.63736e-05	0.00473212	0.0238366
ENSMUSG00000031207.17	Msn	160.345	0.719089	0.267359	3.77496	0.000160033	0.0108085	0.024166
ENSMUSG00000021701.9	Plk2	87.4071	0.951075	0.461196	3.96251	7.41656e-05	0.00656573	0.0245012
ENSMUSG00000064341.1	mt-Nd1	249.739	0.747894	0.2915	3.777	0.000158731	0.0107983	0.0248345
ENSMUSG00000015656.18	Hspa8	907.376	0.685057	0.245935	3.75536	0.000173092	0.0112161	0.025165
ENSMUSG00000030541.17	Idh2	202.948	-0.700628	0.257772	-3.75051	0.000176474	0.0112161	0.0254947
ENSMUSG00002076161.1	Rn7sk	2520.39	0.659621	0.22922	3.75898	0.00017061	0.0112161	0.0258221
ENSMUSG00000097428.2	AW047730	189.985	-0.750686	0.295736	-3.77045	0.000162952	0.0109271	0.0261455
ENSMUSG00000034648.10	Lrrn1	134.542	-0.74876	0.294544	-3.76787	0.000164647	0.0109624	0.0264655
ENSMUSG00000027333.19	Smox	501.601	-0.661584	0.231928	-3.74771	0.000178456	0.0112161	0.0267866
ENSMUSG00000024533.18	Spire1	632.366	-0.644661	0.221029	-3.7549	0.000173412	0.0112161	0.027109
ENSMUSG00000031209.15	Heph	87.357	-0.805531	0.3443	-3.80605	0.000141202	0.00981928	0.0274317
ENSMUSG00000039960.6	Rhou	205.552	-0.691045	0.255003	-3.72603	0.00019452	0.0118752	0.0277509
ENSMUSG00000019803.12	Nr2e1	77.284	-0.797905	0.338464	-3.79678	0.000146587	0.0101188	0.0280666
ENSMUSG00000074743.5	Thbd	52.6916	0.871707	0.402295	3.87092	0.000108427	0.00820901	0.0283778
ENSMUSG00000053113.4	Socs3	221.364	0.688409	0.256188	3.70824	0.000208707	0.0124799	0.0287004
ENSMUSG00000031561.17	Tenm3	358.508	-0.685671	0.254972	-3.70361	0.000212552	0.0126294	0.0290227
ENSMUSG00000102234.2	Gm37885	120.536	-0.765408	0.317298	-3.74748	0.000178622	0.0112161	0.0293441
ENSMUSG00000020733.4	Nherf1	541.148	-0.642386	0.22484	-3.71423	0.000203822	0.0122659	0.029664
ENSMUSG00000028063.16	Lmna	109.741	0.746281	0.303633	3.72403	0.000196064	0.0118752	0.0299844
ENSMUSG00000032515.9	Csrnp1	78.0757	0.779171	0.334135	3.74499	0.000180403	0.0112161	0.0303145
ENSMUSG00000070880.11	Gad1	172.312	0.847443	0.39423	3.81749	0.000134815	0.00958823	0.0306405
ENSMUSG00000022951.19	Rcan1	123.863	0.709787	0.280005	3.67734	0.00023568	0.0134913	0.0309714
ENSMUSG00000036915.18	Kirrel2	103.236	-0.769887	0.32983	-3.72514	0.000195204	0.0118752	0.0313026
ENSMUSG00000026473.17	Glul	12517.7	-0.613949	0.210479	-3.70101	0.000214745	0.0126794	0.0316345
ENSMUSG00000020734.14	Grin2c	402.831	-0.65452	0.240388	-3.65862	0.000253578	0.014255	0.0319634
ENSMUSG00000031442.22	Mcf2l	1960.12	-0.734741	0.302227	-3.68608	0.000227731	0.0131972	0.032288
ENSMUSG00000027087.12	Itgav	619.808	-0.633669	0.227917	-3.6519	0.00026031	0.0145464	0.0326254
ENSMUSG00000019232.15	Etnppl	435.359	-0.670958	0.256539	-3.63352	0.000279586	0.015172	0.0329622
ENSMUSG00000032878.18	Ccdc85a	180.7	-0.701518	0.280627	-3.64221	0.000270308	0.0147538	0.0332967
ENSMUSG00000036644.16	Tbc1d9b	538.285	-0.632546	0.228406	-3.64334	0.000269121	0.0147538	0.0336289
ENSMUSG00000028793.16	Rnf19b	92.7407	0.755256	0.325253	3.68719	0.000226741	0.0131972	0.0339571
ENSMUSG00000025034.10	Trim8	614.273	-0.624257	0.222676	-3.6485	0.000263778	0.0146479	0.0342835
ENSMUSG00000027574.16	Nkain4	136.303	-0.755556	0.327284	-3.68249	0.000230965	0.0133025	0.0346105
ENSMUSG00000045333.16	Zfp423	211.869	-0.673557	0.262139	-3.61519	0.000300125	0.016041	0.0349406
ENSMUSG00000025582.5	Nptx1	262.404	0.753542	0.328732	3.67148	0.000241153	0.0137209	0.0352719
ENSMUSG00000015243.5	Abca1	424.921	-0.634713	0.234388	-3.61152	0.000304413	0.0161459	0.0356042
ENSMUSG00000045039.10	Megf8	547.39	-0.642732	0.240711	-3.60563	0.000311399	0.0163319	0.0359337
ENSMUSG00000048022.12	Tmem229a	401.63	-0.658001	0.252722	-3.60022	0.000317946	0.0165826	0.0362607
ENSMUSG00000022146.13	Osmr	102.847	0.719206	0.302067	3.62891	0.00028462	0.0153564	0.0365861
ENSMUSG00000054920.13	Klhl5	204.655	-0.657704	0.25334	-3.59561	0.000323633	0.0167188	0.0369096
ENSMUSG00000016918.16	Sulf1	61.5022	0.782679	0.358081	3.69643	0.000218651	0.0128294	0.0372298
ENSMUSG00000030111.10	A2m	289.369	0.66875	0.262304	3.59473	0.000324728	0.0167188	0.0375475
ENSMUSG00000004558.16	Ndrg2	6530.69	-0.595275	0.206605	-3.64707	0.000265248	0.0146479	0.0378643
ENSMUSG00000023905.16	Tnfrsf12a	51.4658	0.829577	0.404573	3.74553	0.00018001	0.0112161	0.0381827
ENSMUSG00000020458.17	Rtn4	383.95	0.623283	0.22993	3.59145	0.000328842	0.0167781	0.0385036
ENSMUSG00000095930.2	Nim1k	122.421	-0.705415	0.297267	-3.59379	0.0003259	0.0167188	0.0388305
ENSMUSG00000064345.1	mt-Nd2	89.3207	0.904293	0.48336	3.81176	0.000137983	0.00966707	0.0391599
ENSMUSG00000014602.16	Kif1a	22932.5	-0.677726	0.278269	-3.55879	0.000372571	0.0179369	0.0394963
ENSMUSG00000030310.12	Slc6a1	1789.71	-0.616911	0.230154	-3.56179	0.000368336	0.0178244	0.0398304
ENSMUSG00000024462.18	Gabbr1	1395.05	-0.612247	0.226531	-3.56625	0.000362132	0.017615	0.0401608
ENSMUSG00000068099.6	Smim45	345.373	-0.665833	0.26906	-3.55111	0.000383606	0.0183739	0.0404879
ENSMUSG00000016946.7	Kctd5	106.74	-0.706763	0.303531	-3.57811	0.000346086	0.0173472	0.0408135
ENSMUSG00000018849.7	Wwc1	438.854	-0.617552	0.232883	-3.54639	0.000390546	0.0185174	0.0411447
ENSMUSG00000027581.13	Stmn3	100.943	0.708671	0.308547	3.56961	0.000357515	0.0176015	0.0414766
ENSMUSG00000047787.9	Flrt1	152.441	-0.673529	0.279192	-3.53864	0.00040219	0.0187849	0.0418064
ENSMUSG00000046324.13	Ermp1	203.494	-0.675984	0.283424	-3.53171	0.000412886	0.0190945	0.0421422
ENSMUSG00000024665.9	Fads2	1029.05	-0.606815	0.227358	-3.53637	0.000405673	0.0188538	0.0424747
ENSMUSG00000028214.14	Gem	28.6476	1.00003	0.587718	3.87304	0.000107484	0.00820901	0.0428044
ENSMUSG00000020424.4	Castor1	22.8541	-1.30344	0.826508	-4.0606	4.89476e-05	0.00494108	0.0431347
ENSMUSG00000055254.16	Ntrk2	2838.01	-0.58311	0.212557	-3.53976	0.000400491	0.0187849	0.0434796
ENSMUSG00000001120.16	Pcbp3	59.7884	0.738376	0.346584	3.57713	0.000347388	0.0173472	0.0438275
ENSMUSG00000020250.12	Txnrd1	279.013	0.67207	0.288408	3.49849	0.000467899	0.0210174	0.044177
ENSMUSG00000028488.16	Sh3gl2	102.762	0.703291	0.315824	3.52958	0.000416228	0.0191546	0.0445228
ENSMUSG00000025321.15	Itgb8	408.732	-0.609861	0.236732	-3.48864	0.00048548	0.0217033	0.0448661
ENSMUSG00000070436.13	Serpinh1	125.524	0.683083	0.298347	3.50683	0.000453475	0.0206661	0.0452064
ENSMUSG00000054226.14	Tprkb	193.004	-0.681235	0.29676	-3.50501	0.000456596	0.0207078	0.0455432
ENSMUSG00000022500.16	Litaf	54.3283	0.750385	0.360605	3.58797	0.00033326	0.0169116	0.0458781
ENSMUSG00000032648.15	Pygm	365.226	-0.603457	0.233818	-3.47907	0.000503156	0.0222813	0.0462192
ENSMUSG00000032348.7	Gsta4	66.8875	-0.741109	0.354676	-3.56966	0.000357452	0.0176015	0.0465569
ENSMUSG00000050335.18	Lgals3	17.7032	1.33042	0.870057	4.05754	4.95922e-05	0.00495289	0.0468983
ENSMUSG00000020591.12	Ntsr2	843.363	-0.60261	0.234839	-3.46903	0.00052234	0.022808	0.0472376
ENSMUSG00000039410.17	Prdm16	85.3438	-0.729426	0.346422	-3.54795	0.000388248	0.0185019	0.0475747
ENSMUSG00000004892.14	Bcan	1653.58	-0.601904	0.234853	-3.4659	0.000528468	0.0229688	0.0479101
ENSMUSG00000024558.13	Mapk4	557.178	-0.598902	0.233174	-3.46338	0.000533435	0.022972	0.0482463
ENSMUSG00000007207.11	Stx1a	63.1395	0.773942	0.392007	3.60599	0.000310968	0.0163319	0.0485794
ENSMUSG00000040740.8	Slc25a34	248.855	-0.650837	0.277114	-3.45817	0.000543853	0.0233137	0.0489095
ENSMUSG00000053646.14	Plxnb1	998.843	-0.610672	0.243354	-3.45325	0.000553879	0.0235286	0.0492374
ENSMUSG00000000078.8	Klf6	82.8459	0.71112	0.33176	3.51776	0.000435209	0.0199305	0.0495635
ENSMUSG00000001768.17	Rin2	194.342	-0.623926	0.255104	-3.44665	0.000567575	0.0237875	0.0498879
ENSMUSG00000024347.17	Psd2	436.462	-0.598783	0.234159	-3.45671	0.000546822	0.0233344	0.0502099
ENSMUSG00000050708.17	Ftl1	191.1	0.685544	0.309363	3.48333	0.00049522	0.0220338	0.0505306
ENSMUSG00000028838.12	Extl1	127.091	-0.650507	0.281649	-3.43986	0.000582022	0.0240706	0.0508614
ENSMUSG00000020821.18	Kif1c	647.13	-0.585065	0.228015	-3.43618	0.000589977	0.0242091	0.0512006
ENSMUSG00000074622.5	Mafb	29.9716	0.900095	0.533211	3.73963	0.000184292	0.0113825	0.0515375
ENSMUSG00000022096.15	Hr	252.065	-0.673065	0.305662	-3.44817	0.00056439	0.0237875	0.0518736
ENSMUSG00000026519.17	Tmem63a	134.509	-0.673231	0.306412	-3.44671	0.000567458	0.0237875	0.0522088
ENSMUSG00000024074.9	Crim1	280.92	-0.595791	0.239393	-3.41262	0.000643411	0.026036	0.0525457
ENSMUSG00000031700.12	Gpt2	295.064	-0.602571	0.245829	-3.40559	0.000660214	0.0264876	0.0528821
ENSMUSG00000039804.16	Ncoa5	57.544	0.721282	0.356566	3.50237	0.000461135	0.0208132	0.0532222
ENSMUSG00000021998.17	Lcp1	40.4261	0.923293	0.565443	3.75268	0.000174954	0.0112161	0.053561
ENSMUSG00000024899.8	Papss2	114.677	-0.659993	0.298849	-3.41949	0.000627377	0.0256079	0.0538974
ENSMUSG00000024109.19	Nrxn1	1246.55	-0.575766	0.225822	-3.40981	0.000650085	0.0261931	0.0542364
ENSMUSG00000021340.14	Gpld1	345.763	-0.59978	0.246882	-3.38834	0.000703172	0.0275057	0.0545729
ENSMUSG00000034403.17	Pja1	115.732	0.635213	0.280312	3.3855	0.000710481	0.0276763	0.054915
ENSMUSG00000021782.15	Dlg5	471.491	-0.582432	0.237052	-3.36915	0.000754004	0.02913	0.05527
ENSMUSG00000024565.11	Sall3	75.7816	-0.695193	0.342169	-3.44275	0.00057584	0.0240266	0.0556245
ENSMUSG00000034912.19	Mdga2	133.675	-0.623124	0.27757	-3.34837	0.000812894	0.0310221	0.0559898
ENSMUSG00000120732.1	Gm56936	102.136	-0.637621	0.292884	-3.35358	0.00079774	0.0305681	0.0563592
ENSMUSG00000040957.16	Cables1	217.044	-0.610511	0.268052	-3.33483	0.000853523	0.0317971	0.0567263
ENSMUSG00000027878.12	Notch2	193.005	-0.59892	0.258813	-3.32719	0.000877269	0.0322973	0.0570957
ENSMUSG00000009073.17	Nf2	317.808	-0.576246	0.238443	-3.33487	0.000853387	0.0317971	0.0574631
ENSMUSG00000029603.16	Dtx1	327.794	-0.584295	0.245834	-3.32908	0.000871334	0.0322973	0.0578276
ENSMUSG00000085069.3	Prdm16os	76.1136	-0.675074	0.33163	-3.39467	0.000687108	0.0271888	0.0581902
ENSMUSG00000030495.13	Slc7a10	132.186	-0.629968	0.288561	-3.33785	0.000844299	0.0317971	0.058551
ENSMUSG00000035385.6	Ccl2	39.0682	0.788823	0.453553	3.56918	0.000358104	0.0176015	0.0589104
ENSMUSG00000037820.16	Tgm2	35.2426	0.770399	0.433719	3.54244	0.000396442	0.0187025	0.0592675
ENSMUSG00000022311.16	Csmd3	117.318	-0.67648	0.334879	-3.3933	0.000690562	0.0271888	0.0596236
ENSMUSG00000025372.17	Baiap2	93.6687	0.690648	0.350451	3.41354	0.000641255	0.026036	0.0599803
ENSMUSG00000042082.8	Arsb	173.851	-0.598652	0.262962	-3.30822	0.000938907	0.0339025	0.0603396
ENSMUSG00000070509.16	Rgma	322.234	-0.575994	0.242511	-3.31163	0.000927531	0.0338819	0.0606979
ENSMUSG00000028832.12	Stmn1	67.4319	0.674457	0.337725	3.38129	0.000721452	0.0279876	0.0610572
ENSMUSG00000061603.9	Akap6	1881.86	-0.600756	0.266703	-3.30137	0.000962155	0.0344721	0.0614145
ENSMUSG00000036896.6	C1qc	23.2195	0.995578	0.677663	3.78067	0.000156404	0.0107177	0.061771
ENSMUSG00000013523.14	Bcas1	52.7399	0.709125	0.375432	3.43593	0.000590529	0.0242091	0.0621258
ENSMUSG00000021286.9	Zfyve21	60.9908	-0.733313	0.401897	-3.47552	0.000509863	0.0224723	0.0624783
ENSMUSG00000054263.13	Lifr	207.212	-0.58411	0.252385	-3.29604	0.000980582	0.0348701	0.0628286
ENSMUSG00000042978.12	Sbk1	191.063	-0.614499	0.281805	-3.30033	0.000965717	0.0344721	0.0631795
ENSMUSG00000040430.19	Pitpnc1	201.209	-0.592818	0.266619	-3.27004	0.00107533	0.0372129	0.0635481
ENSMUSG00000024140.11	Epas1	1259.33	-0.535476	0.213216	-3.31775	0.000907469	0.0332786	0.0639192
ENSMUSG00000043079.18	Synpo	164.031	0.615804	0.290249	3.27904	0.00104159	0.03648	0.0642875
ENSMUSG00000037071.4	Scd1	1067.52	-0.551946	0.230084	-3.27908	0.00104148	0.03648	0.0646571
ENSMUSG00000020120.16	Plek	17.0247	1.14043	0.827779	3.88004	0.000104438	0.00820901	0.065025
ENSMUSG00000052387.17	Trpm3	550.285	-0.558216	0.23715	-3.26537	0.00109321	0.0375937	0.0653932
ENSMUSG00000046160.7	Olig1	305.362	-0.571464	0.250136	-3.2545	0.00113592	0.0386379	0.0657596
ENSMUSG00000046240.9	Hepacam	956.31	-0.545977	0.22601	-3.27805	0.00104528	0.03648	0.0661247
ENSMUSG00000028804.21	Csmd2	258.112	-0.584249	0.263353	-3.24874	0.00115919	0.0388659	0.0664888
ENSMUSG00000045095.17	Magi1	645.437	-0.610154	0.289021	-3.26121	0.00110936	0.0378716	0.0668518
ENSMUSG00000024486.7	Hbegf	89.2705	0.618807	0.297846	3.26929	0.00107818	0.0372129	0.0672129
ENSMUSG00000044197.9	Gpr146	99.1315	-0.635956	0.3151	-3.29121	0.00099758	0.0352078	0.0675714
ENSMUSG00000036905.9	C1qb	24.5152	0.986088	0.693984	3.75556	0.000172952	0.0112161	0.0679278
ENSMUSG00000071172.14	Srsf3	69.3666	0.642918	0.322786	3.30036	0.000965618	0.0344721	0.0682826
ENSMUSG00000006205.14	Htra1	1471.72	-0.556006	0.238678	-3.24765	0.00116361	0.0388755	0.0686403
ENSMUSG00000033671.19	Cep350	256.964	-0.567787	0.250664	-3.23682	0.00120868	0.0398144	0.0689973
ENSMUSG00000029321.2	Slc10a6	24.1053	0.889329	0.600644	3.65996	0.000252256	0.014255	0.069353
ENSMUSG00000027312.15	Atrn	414.534	-0.550356	0.236775	-3.23396	0.00122088	0.0400755	0.0697172
ENSMUSG00000045763.9	Basp1	215.61	0.599095	0.284873	3.23138	0.00123195	0.040151	0.0700787
ENSMUSG00000035615.13	Frmpd1	126.901	-0.607293	0.293775	-3.23704	0.00120777	0.0398144	0.0704398
ENSMUSG00000047045.18	Tmem164	87.7682	-0.629137	0.317718	-3.26158	0.00110792	0.0378716	0.0708037
ENSMUSG00000026510.11	Trp53bp2	199.888	-0.571212	0.261488	-3.20377	0.0013564	0.0434603	0.0711725
ENSMUSG00000001131.12	Timp1	31.4972	0.752828	0.461745	3.47314	0.000514414	0.0225669	0.0715432
ENSMUSG00000027253.16	Lrp4	659.087	-0.539989	0.231497	-3.21913	0.00128581	0.0416247	0.0719112
ENSMUSG00000020396.9	Nefh	277.601	-0.568828	0.261028	-3.196	0.00139347	0.0443453	0.0722788
ENSMUSG00000050711.8	Scg2	73.8959	0.68144	0.380345	3.34641	0.000818662	0.0311158	0.0726452
ENSMUSG00000035104.15	Eva1a	115.863	-0.60341	0.296621	-3.21503	0.00130431	0.0420786	0.0730098
ENSMUSG00000076431.5	Sox4	71.4956	0.631202	0.326261	3.25313	0.0011414	0.038684	0.0733739
ENSMUSG00000000628.11	Hk2	47.5133	0.707981	0.414457	3.39266	0.000692174	0.0271888	0.0737405
ENSMUSG00000064363.1	mt-Nd4	100.53	0.678434	0.38125	3.33648	0.000848458	0.0317971	0.0741071
ENSMUSG00000057329.8	Bcl2	70.7002	-0.632851	0.33146	-3.25027	0.00115295	0.0388659	0.0744732
ENSMUSG00000022382.16	Wnt7b	187.472	-0.5594	0.255975	-3.17868	0.00147949	0.0459625	0.0748383
ENSMUSG00000051391.10	Ywhag	944.625	0.563803	0.260479	3.1779	0.00148345	0.0459625	0.0752009
ENSMUSG00000029651.17	Mtus2	42.6242	0.694577	0.405677	3.36232	0.000772906	0.0297379	0.0755705
ENSMUSG00000035673.11	Sbno2	223.678	0.567798	0.267919	3.16542	0.00154862	0.0474624	0.0759398
ENSMUSG00000050721.10	Plekho2	162.874	-0.578692	0.279557	-3.16897	0.00152981	0.0470882	0.0763079
ENSMUSG00000069601.15	Ank3	1686.34	-0.590451	0.291897	-3.17855	0.00148013	0.0459625	0.076674
ENSMUSG00000024112.18	Cacna1h	104.734	-0.593673	0.296324	-3.17935	0.00147605	0.0459625	0.0770408
ENSMUSG00000036949.17	Slc39a12	233.542	-0.551018	0.254223	-3.15186	0.00162233	0.0482868	0.0774124
ENSMUSG00000031875.8	Cmtm3	65.4195	-0.630483	0.338625	-3.23165	0.00123078	0.040151	0.0777823
ENSMUSG00000029581.15	Fscn1	153.896	0.572543	0.276863	3.15353	0.0016131	0.0482703	0.0781497
ENSMUSG00000098557.2	Kctd12	96.4969	0.588384	0.294359	3.1644	0.00155404	0.0474624	0.0785175
ENSMUSG00000030711.17	Sult1a1	66.4465	-0.638799	0.349476	-3.24548	0.00117253	0.0390343	0.078884
ENSMUSG00000007097.15	Atp1a2	10786.8	-0.529093	0.232987	-3.16382	0.00155714	0.0474624	0.0792488
ENSMUSG00000034353.15	Ramp1	221.11	-0.570108	0.276832	-3.1441	0.00166598	0.048954	0.0796142
ENSMUSG00000028364.16	Tnc	53.2676	0.664902	0.38315	3.29423	0.000986928	0.0349633	0.0799821
ENSMUSG00000032532.8	Cck	55.8905	0.64322	0.358949	3.24932	0.00115681	0.0388659	0.08035
ENSMUSG00000024962.14	Vegfb	209.299	-0.558865	0.267538	-3.13117	0.00174112	0.0499867	0.0807162
ENSMUSG00000004902.8	Slc25a18	565.052	-0.517893	0.225513	-3.15834	0.00158672	0.048052	0.0810852
ENSMUSG00000053907.11	Mat2a	178.481	0.560172	0.270646	3.12545	0.00177534	0.0506591	0.0814522
ENSMUSG00000009614.17	Sardh	133.221	-0.577614	0.289932	-3.13503	0.00171839	0.0498746	0.0818192
ENSMUSG00000031808.8	Slc27a1	599.974	-0.525384	0.234545	-3.13939	0.00169301	0.0495138	0.0821843
ENSMUSG00000027452.12	Acss1	94.9753	-0.59113	0.306465	-3.147	0.00164957	0.0488523	0.0825523
ENSMUSG00000031626.19	Sorbs2	812.642	-0.589788	0.305033	-3.14504	0.00166063	0.048954	0.0829179
ENSMUSG00000030657.12	Xylt1	245.283	-0.535812	0.247307	-3.11977	0.00180995	0.0513324	0.0832813
ENSMUSG00000017929.14	B4galt5	78.5956	0.611779	0.330482	3.17918	0.00147694	0.0459625	0.0836456
ENSMUSG00000024782.8	Ak3	347.249	-0.53406	0.24738	-3.11213	0.00185744	0.0518978	0.0840108
ENSMUSG00000026864.14	Hspa5	345.85	0.571006	0.287241	3.11696	0.00182728	0.0513607	0.0843742
ENSMUSG00000039904.10	Gpr37	139.584	-0.572433	0.288895	-3.118	0.0018208	0.0513324	0.0847356
ENSMUSG00000044716.13	Dok7	72.6581	-0.601623	0.321749	-3.15693	0.00159437	0.0481286	0.0850973
ENSMUSG00000005148.9	Klf5	30.2828	0.763123	0.517096	3.4634	0.000533399	0.022972	0.0854569
ENSMUSG00000034765.7	Dusp5	31.2255	0.723823	0.46853	3.39882	0.000676781	0.0269221	0.0858144
ENSMUSG00000030683.12	Sez6l2	720.798	-0.536802	0.251648	-3.10445	0.00190634	0.0526293	0.0861699
ENSMUSG00000030539.14	Sema4b	185.114	-0.544127	0.259672	-3.10134	0.00192648	0.0528824	0.0865234
ENSMUSG00000026932.15	Nacc2	699.317	-0.512225	0.225086	-3.13608	0.00171222	0.0498746	0.086875
ENSMUSG00000036887.6	C1qa	31.5283	0.691999	0.433236	3.33743	0.000845559	0.0317971	0.0872321
ENSMUSG00000026825.18	Dnm1	577.71	0.561007	0.28082	3.09641	0.0019588	0.053302	0.0875878
ENSMUSG00000040260.9	Daam2	582.621	-0.512739	0.228253	-3.11977	0.00180991	0.0513324	0.0879419
ENSMUSG00000029570.6	Lfng	180.219	-0.582354	0.30465	-3.11846	0.00181798	0.0513324	0.0882945
ENSMUSG00000031391.19	L1cam	132.412	-0.621487	0.349909	-3.18821	0.00143155	0.0454032	0.0886476
ENSMUSG00000032534.19	Cep63	128.156	-0.590491	0.31572	-3.12728	0.0017643	0.0504978	0.0890014
ENSMUSG00000021508.12	Cxcl14	565.617	-0.518657	0.237184	-3.09673	0.00195667	0.053302	0.0893546
ENSMUSG00000056708.6	Ier5	68.8296	0.595373	0.322707	3.13337	0.00172814	0.0498746	0.0897079
ENSMUSG00000059456.14	Ptk2b	213.71	0.567307	0.292234	3.09001	0.00200147	0.053694	0.0900613
ENSMUSG00000023087.17	Noct	61.641	0.61497	0.346918	3.16982	0.00152533	0.0470882	0.0904144
ENSMUSG00000030029.15	Lrig1	578.753	-0.515446	0.235611	-3.09116	0.00199378	0.053694	0.0907655
ENSMUSG00000021186.10	Fbln5	59.7022	-0.606049	0.336708	-3.15132	0.00162533	0.0482868	0.0911146
ENSMUSG00000026822.15	Lcn2	88.3426	0.583259	0.311131	3.10925	0.00187562	0.0522104	0.0914625
ENSMUSG00000057880.13	Abat	1441.02	-0.496584	0.214633	-3.13273	0.00173191	0.0498746	0.0918084
ENSMUSG00000030268.18	Bcat1	99.5627	0.573792	0.303112	3.08996	0.0020018	0.053694	0.092159
ENSMUSG00002075524.1	ENSMUSG00002075524	1586.63	0.505793	0.227376	3.09454	0.0019712	0.0533302	0.0925082
ENSMUSG00000028410.14	Dnaja1	122.586	0.552666	0.282812	3.05833	0.00222571	0.0580416	0.092864
ENSMUSG00000055407.15	Map6	107.101	0.567528	0.299527	3.07414	0.0021111	0.0558282	0.0932177
ENSMUSG00000023017.11	Asic1	53.238	-0.614713	0.354186	-3.16202	0.0015668	0.0476023	0.0935693
ENSMUSG00000029608.11	Rph3a	166.499	0.552462	0.282872	3.05738	0.00223282	0.0580656	0.0939194
ENSMUSG00000024501.21	Dpysl3	105.324	0.584974	0.320464	3.09993	0.00193567	0.0529798	0.0942695
ENSMUSG00000025576.18	Rbfox3	118.493	0.611296	0.351496	3.15328	0.00161449	0.0482703	0.094618
ENSMUSG00000049532.12	Sall2	181.55	-0.535788	0.267419	-3.03924	0.00237175	0.0606704	0.0949714
ENSMUSG00000037605.18	Adgrl3	337.481	-0.517971	0.247919	-3.04254	0.00234587	0.0603371	0.0953251
ENSMUSG00000038146.9	Notch3	81.0709	-0.576466	0.316166	-3.07614	0.00209699	0.0556117	0.0956809
ENSMUSG00000052229.6	Gpr17	56.0662	-0.647961	0.407415	-3.23044	0.00123601	0.040151	0.0960432
ENSMUSG00000042246.6	Tmc7	71.4071	-0.580801	0.324953	-3.07879	0.00207842	0.0554324	0.0964043
ENSMUSG00000022895.17	Ets2	101.57	0.579823	0.324005	3.07662	0.00209364	0.0556117	0.0967637
ENSMUSG00000033720.13	Sfxn5	1961.35	-0.488581	0.221056	-3.05608	0.00224255	0.0581575	0.0971313
ENSMUSG00000042286.14	Stab1	26.9538	0.862936	0.685584	3.57778	0.000346526	0.0173472	0.0974971
ENSMUSG00000054459.9	Vsnl1	108.517	0.576238	0.32405	3.0639	0.00218475	0.0573308	0.0978607
ENSMUSG00000046093.10	Hpcal4	268.101	0.546749	0.290366	3.01612	0.00256029	0.0640961	0.0982245
ENSMUSG00000085389.9	1700003M07Rik	50.0849	-0.627389	0.388306	-3.17946	0.00147552	0.0459625	0.0985866
ENSMUSG00000025855.14	Prkar1b	254.958	0.569134	0.316768	3.04883	0.00229738	0.0592522	0.0989466
ENSMUSG00000031530.7	Dusp4	18.398	0.895645	0.725438	3.61467	0.000300725	0.016041	0.0993055
ENSMUSG00000031760.10	Mt3	2521.45	-0.483273	0.216037	-3.06369	0.00218624	0.0573308	0.099663
ENSMUSG00000030126.18	Tmcc1	128.013	-0.535501	0.278706	-3.0028	0.00267506	0.0662624	0.10002
ENSMUSG00000034394.15	Lif	27.2199	0.686829	0.469827	3.31011	0.000932595	0.0339025	0.100378
ENSMUSG00000016637.8	Ift27	71.1066	-0.582295	0.335472	-3.07155	0.0021295	0.0561567	0.100735
ENSMUSG00000027510.18	Rbm38	19.4788	-0.854758	0.682889	-3.56639	0.000361936	0.017615	0.10109
ENSMUSG00000026385.17	Dbi	635.143	-0.492639	0.229446	-3.02557	0.00248161	0.0624594	0.101444
ENSMUSG00000041762.17	Gpr155	96.2621	-0.561635	0.31157	-3.02976	0.00244748	0.0621743	0.101797
ENSMUSG00000034187.19	Nsf	320.145	0.528	0.272245	2.99232	0.00276863	0.0673529	0.102148
ENSMUSG00000024219.17	Anks1	150.49	-0.527719	0.272231	-2.99125	0.0027784	0.0673529	0.102498
ENSMUSG00000025978.15	Rftn2	186.244	-0.518673	0.262159	-2.9885	0.00280353	0.0676596	0.102848
ENSMUSG00000022995.18	Enah	823.6	-0.488492	0.225952	-3.0269	0.00247072	0.0624361	0.103197
ENSMUSG00000038393.15	Txnip	55.6619	0.589362	0.347382	3.08448	0.00203909	0.0545384	0.103545
ENSMUSG00000035356.18	Nfkbiz	34.1031	0.668185	0.449776	3.2701	0.00107508	0.0372129	0.103891
ENSMUSG00000055022.15	Cntn1	645.628	-0.493115	0.232814	-3.00962	0.00261571	0.0653092	0.104237
ENSMUSG00000032327.15	Stra6	21.1327	0.739655	0.546436	3.40429	0.000663363	0.0265006	0.104583
ENSMUSG00000024187.16	Fam234a	82.4879	-0.562726	0.316246	-3.0265	0.00247404	0.0624361	0.104926
ENSMUSG00000021087.19	Rtn1	343.735	0.511538	0.255621	2.98374	0.00284748	0.0683587	0.105268
ENSMUSG00000037989.17	Wnk2	624.38	-0.49195	0.232192	-3.00784	0.00263114	0.0655202	0.105609
ENSMUSG00000032741.10	Tpcn1	255.362	-0.515409	0.260868	-2.97984	0.00288395	0.0684254	0.105949
ENSMUSG00000062591.6	Tubb4a	347.39	0.500815	0.243409	2.99068	0.00278359	0.0673529	0.106287
ENSMUSG00000028820.15	Sfpq	175.136	0.517467	0.263563	2.97862	0.00289552	0.0684254	0.106624
ENSMUSG00000018848.5	Rars	27.2069	0.687058	0.479322	3.30821	0.000938927	0.0339025	0.10696
ENSMUSG00000022893.15	Adamts1	212.907	0.525677	0.274141	2.97728	0.00290815	0.0684254	0.107295
ENSMUSG00000007872.4	Id3	244.459	-0.504652	0.249009	-2.9821	0.00286277	0.068386	0.107629
ENSMUSG00000028583.15	Pdpn	115.002	0.53071	0.28112	2.97733	0.00290769	0.0684254	0.107963
ENSMUSG00000028833.14	Ncdn	548.723	0.52093	0.271899	2.96517	0.00302519	0.0702983	0.108302
ENSMUSG00000036585.17	Fgf1	466.695	-0.492924	0.238313	-2.98109	0.00287229	0.0684254	0.10864
ENSMUSG00000033595.8	Lgi3	442.129	-0.511028	0.261679	-2.95903	0.0030861	0.0706641	0.10898
ENSMUSG00000054717.8	Hmgb2	31.52	0.640988	0.426575	3.20554	0.0013481	0.0433424	0.10932
ENSMUSG00000029864.8	Gstk1	36.2878	-0.637629	0.422854	-3.19736	0.00138691	0.0442867	0.109659
ENSMUSG00000028059.17	Arhgef2	93.3556	0.539031	0.297586	2.97096	0.00296866	0.0695007	0.109999
ENSMUSG00000053279.9	Aldh1a1	400.625	-0.528176	0.285381	-2.95647	0.00311182	0.0710798	0.110339
ENSMUSG00000060961.17	Slc4a4	1662.81	-0.49235	0.242333	-2.95967	0.00307973	0.0706641	0.11068
ENSMUSG00000033295.15	Ptprf	342.251	-0.486624	0.235144	-2.96961	0.00298182	0.0696351	0.111019
ENSMUSG00000045515.5	Pou3f3	507.819	-0.486795	0.23554	-2.96837	0.00299388	0.0697432	0.111357
ENSMUSG00000021270.14	Hsp90aa1	409.582	0.525706	0.285114	2.94751	0.00320346	0.0724676	0.111696
ENSMUSG00000032340.9	Neo1	301.114	-0.503378	0.258273	-2.93999	0.00328222	0.0733655	0.112036
ENSMUSG00000048148.19	Nwd1	700.419	-0.479263	0.227867	-2.97567	0.00292352	0.068615	0.112374
ENSMUSG00000035885.6	Cox8a	544.2	-0.483031	0.233376	-2.963	0.00304661	0.0706211	0.112711
ENSMUSG00000005089.16	Slc1a2	21216.8	-0.471552	0.219315	-2.99067	0.00278365	0.0673529	0.11305
ENSMUSG00000024261.7	Syt4	52.3003	0.616773	0.404735	3.14363	0.00166865	0.048954	0.113388
ENSMUSG00000024978.12	Gpam	412.683	-0.479267	0.231824	-2.9546	0.0031307	0.0713374	0.113729
ENSMUSG00000019947.11	Arid5b	95.6209	0.55841	0.331602	2.99282	0.00276416	0.0673529	0.11407
ENSMUSG00000026923.16	Notch1	411.916	-0.484498	0.238985	-2.94171	0.00326407	0.0733088	0.11441
ENSMUSG00000027737.11	Slc7a11	200.376	0.517637	0.280815	2.92678	0.00342493	0.075443	0.114747
ENSMUSG00000022253.18	Nadk2	253.007	-0.506114	0.266465	-2.9227	0.00347013	0.0757619	0.115083
ENSMUSG00000090129.11	Or10ad1	33.8743	-0.620937	0.414822	-3.15354	0.00161303	0.0482703	0.115418
ENSMUSG00000026421.15	Csrp1	1297.74	-0.479995	0.234841	-2.94243	0.00325652	0.0733088	0.115755
ENSMUSG00000030748.10	Il4ra	19.6941	0.76696	0.618776	3.44025	0.000581169	0.0240706	0.116093
ENSMUSG00000001627.13	Ifrd1	100.446	0.52501	0.292927	2.92705	0.00342198	0.075443	0.116429
ENSMUSG00000013698.13	Pea15a	1477.83	-0.471296	0.224434	-2.95959	0.00308048	0.0706641	0.116763
ENSMUSG00000021238.12	Aldh6a1	265.902	-0.486012	0.243941	-2.92544	0.00343972	0.075443	0.117097
ENSMUSG00000005534.11	Insr	181.398	-0.500088	0.263233	-2.90889	0.00362714	0.0778267	0.117432
ENSMUSG00000061878.17	Sphk1	33.9343	0.613801	0.411287	3.13434	0.0017224	0.0498746	0.117766
ENSMUSG00000010663.6	Fads1	1292.4	-0.474844	0.231374	-2.93763	0.00330734	0.0737513	0.118099
ENSMUSG00000023830.15	Igf2r	273.122	-0.53386	0.307012	-2.93475	0.00333814	0.0742618	0.118432
ENSMUSG00000060924.16	Csmd1	313.828	-0.494383	0.257571	-2.90541	0.00366774	0.0784345	0.118764
ENSMUSG00000022132.16	Cldn10	123.202	-0.535159	0.311684	-2.9326	0.00336135	0.0746013	0.1191
ENSMUSG00000024238.16	Zeb1	232.047	-0.492937	0.257985	-2.89791	0.00375662	0.0799709	0.119435
ENSMUSG00000034801.14	Sos2	83.7606	-0.526748	0.303542	-2.91378	0.00357082	0.0775159	0.119773
ENSMUSG00000033419.17	Snap91	132.342	0.526266	0.302979	2.9129	0.00358084	0.0775159	0.12011
ENSMUSG00000022296.11	Baalc	919.621	-0.470969	0.233108	-2.91183	0.00359313	0.0775159	0.12045
ENSMUSG00000014361.6	Mertk	224.452	-0.503438	0.276242	-2.88265	0.00394344	0.0828211	0.120789
ENSMUSG00000037266.19	Rsrp1	58.2232	0.54703	0.332529	2.95235	0.00315367	0.0716867	0.121127
ENSMUSG00000026821.17	Ralgds	529.274	-0.470189	0.232551	-2.91124	0.00360002	0.0775159	0.121463
ENSMUSG00000015222.19	Map2	3929.59	-0.460187	0.221113	-2.92905	0.00340001	0.0752813	0.121804
ENSMUSG00000003526.13	Prodh	151.141	-0.504213	0.281657	-2.87166	0.00408323	0.0838804	0.122147
ENSMUSG00000001542.8	Ell2	39.6961	0.599747	0.410233	3.09548	0.00196496	0.0533152	0.122488
ENSMUSG00000020601.9	Trib2	100.353	-0.512466	0.293229	-2.87817	0.00399992	0.0832621	0.122829
ENSMUSG00000043415.6	Otud1	51.7441	0.547492	0.341903	2.94754	0.00320318	0.0724676	0.123174
ENSMUSG00000027894.15	Slc6a17	356.953	0.508868	0.291177	2.8684	0.00412556	0.0843806	0.123518
ENSMUSG00000024175.4	Tekt4	24.7864	-0.659726	0.503399	-3.24444	0.00117682	0.0390388	0.123863
ENSMUSG00000017390.16	Aldoc	6702.03	-0.451857	0.215312	-2.92616	0.00343174	0.075443	0.124208
ENSMUSG00000035877.18	Zhx3	417.469	-0.465476	0.234989	-2.87854	0.0039952	0.0832621	0.124552
ENSMUSG00000042078.15	Svop	86.0783	0.546555	0.344719	2.94289	0.00325159	0.0733088	0.124896
ENSMUSG00000060002.15	Chpt1	179.049	-0.523914	0.317069	-2.88464	0.00391863	0.0826699	0.125244
ENSMUSG00000026576.13	Atp1b1	615.242	0.471393	0.24663	2.8516	0.00435	0.0872603	0.125591
ENSMUSG00000110080.3	Gm6145	37.3073	-0.585167	0.401995	-3.05439	0.00225517	0.0583238	0.125937
ENSMUSG00000072946.13	Ptgr2	149.822	-0.488853	0.270916	-2.83891	0.00452676	0.0894678	0.126282
ENSMUSG00000074093.5	Svip	89.2784	-0.514375	0.305831	-2.86376	0.00418649	0.0852555	0.126626
ENSMUSG00000020173.18	Cobl	41.6447	0.604242	0.431606	3.1086	0.00187975	0.0522104	0.12697
ENSMUSG00000000142.16	Axin2	39.0084	-0.566673	0.379322	-2.99968	0.00270264	0.0665943	0.127315
ENSMUSG00000028830.15	AU040320	151.479	-0.49361	0.280677	-2.83199	0.00462592	0.0900998	0.127661
ENSMUSG00000051469.15	Zfp24	79.7574	-0.519415	0.315757	-2.86966	0.00410916	0.0842289	0.128006
ENSMUSG00000029309.8	Sparcl1	8161.39	-0.452337	0.223409	-2.88076	0.00396711	0.0831323	0.128349
ENSMUSG00000001300.17	Efnb2	46.3856	0.541401	0.346553	2.92474	0.00344749	0.075443	0.128693
ENSMUSG00000024661.8	Fth1	1525.77	0.455873	0.230231	2.86008	0.00423537	0.0858809	0.129037
ENSMUSG00000057193.9	Slc44a2	71.6363	-0.514019	0.31113	-2.85524	0.00430041	0.0870092	0.129381
ENSMUSG00000029223.13	Uchl1	137.301	0.504315	0.300629	2.83366	0.0046018	0.0900998	0.129728
ENSMUSG00000062209.16	Erbb4	130.344	-0.492241	0.284876	-2.81677	0.00485092	0.0931543	0.130075
ENSMUSG00000040055.10	Gjb6	551.979	-0.469653	0.253608	-2.81669	0.0048522	0.0931543	0.130421
ENSMUSG00000029817.12	Tra2a	33.8145	0.565882	0.387462	2.99749	0.00272211	0.0668984	0.130766
ENSMUSG00000033615.10	Cplx1	275.591	0.474979	0.262169	2.80898	0.00496982	0.0948307	0.131111
ENSMUSG00000025241.17	Fyco1	175.628	-0.481161	0.270994	-2.8074	0.00499429	0.0949117	0.131455
ENSMUSG00000052981.7	Ube2ql1	108.369	0.511864	0.313379	2.84457	0.00444715	0.088453	0.131798
ENSMUSG00000022763.19	Aifm3	158.326	-0.489369	0.282725	-2.81026	0.00495018	0.0946483	0.13214
ENSMUSG00000060424.16	Pou3f3os	59.6049	-0.524562	0.33114	-2.87465	0.00404471	0.0836382	0.13248
ENSMUSG00000003541.7	Ier3	32.5434	0.585897	0.420178	3.0585	0.00222449	0.0580416	0.13282
ENSMUSG00000087006.4	Gm13889	97.3904	0.500857	0.300051	2.82139	0.00478165	0.0927481	0.133161
ENSMUSG00000031328.17	Flna	152.244	0.482622	0.27498	2.80239	0.00507259	0.0958178	0.133499
ENSMUSG00000028756.13	Pink1	779.321	-0.449445	0.227685	-2.84471	0.00444525	0.088453	0.133838
ENSMUSG00000030779.17	Rbbp6	896.14	-0.482474	0.275477	-2.80048	0.00510269	0.0959994	0.134175
ENSMUSG00000047205.13	Dusp18	83.153	-0.506855	0.310125	-2.82984	0.00465716	0.0905205	0.134513
ENSMUSG00000023067.15	Cdkn1a	229.728	0.461752	0.247655	2.80618	0.0050132	0.0950787	0.134851
ENSMUSG00000020021.5	Fgd6	114.956	-0.490059	0.288804	-2.79983	0.00511288	0.0959994	0.135189
ENSMUSG00000019437.18	Tlcd1	84.3049	-0.513904	0.322523	-2.843	0.00446905	0.0885136	0.135527
ENSMUSG00000024654.9	Asrgl1	938.987	-0.456154	0.241584	-2.80754	0.00499217	0.0949117	0.135865
ENSMUSG00000041417.16	Pik3r1	514.431	-0.451139	0.234527	-2.81791	0.00483373	0.0931543	0.136203
ENSMUSG00000041607.18	Mbp	528.924	0.449855	0.233027	2.81949	0.00480993	0.0931044	0.13654
ENSMUSG00000034158.10	Lrrc58	1213.31	-0.442988	0.222548	-2.84345	0.00446285	0.0885136	0.136875
ENSMUSG00000047842.8	Diras2	114.926	0.504508	0.312924	2.81785	0.00483465	0.0931543	0.137213
ENSMUSG00000024845.20	Tmem134	32.8634	-0.566362	0.402405	-3.0011	0.00269009	0.0664595	0.137549
ENSMUSG00000021792.16	Prxl2a	616.184	-0.458827	0.249605	-2.78594	0.00533729	0.0988293	0.137887
ENSMUSG00000069227.5	Gprin1	59.5858	0.560487	0.396386	2.983	0.00285435	0.0683587	0.138224
ENSMUSG00000034055.17	Phka1	133.547	-0.473363	0.272028	-2.7727	0.00555941	0.10128	0.138561
ENSMUSG00000021281.16	Tnfaip2	17.5091	0.699518	0.607852	3.32765	0.000875811	0.0322973	0.138898
ENSMUSG00000003469.10	Phyhip	195.453	0.480318	0.282902	2.7738	0.0055405	0.10128	0.139234
ENSMUSG00000020044.14	Timp3	324.254	-0.451322	0.240423	-2.79161	0.0052447	0.0978872	0.139569
ENSMUSG00000004032.11	Gstm5	415.052	-0.45129	0.242074	-2.78428	0.00536469	0.0991411	0.139906
ENSMUSG00000044033.17	Ccdc141	51.6939	-0.522045	0.344225	-2.86007	0.0042355	0.0858809	0.140241
ENSMUSG00000056258.10	Kcnq3	275.516	-0.462075	0.259859	-2.76275	0.00573162	0.103081	0.140579
ENSMUSG00000041936.19	Agrn	201.009	-0.465471	0.265144	-2.7601	0.00577842	0.103526	0.140915
ENSMUSG00000111375.6	Btbd8	43.8778	0.538218	0.371387	2.91161	0.0035957	0.0775159	0.141252
ENSMUSG00000023034.8	Nr4a1	52.9345	0.51334	0.335207	2.83311	0.00460976	0.0900998	0.141588
ENSMUSG00000036606.18	Plxnb2	256.745	-0.449911	0.244062	-2.76987	0.00560794	0.101636	0.141924
ENSMUSG00000027438.15	Napb	181.537	0.486796	0.299492	2.76832	0.00563466	0.101923	0.142262
ENSMUSG00000016028.12	Celsr1	71.3752	-0.493446	0.310861	-2.77888	0.00545464	0.100212	0.142601
ENSMUSG00000020723.4	Cacng4	73.1827	-0.490115	0.306852	-2.77096	0.00558911	0.10149	0.14294
ENSMUSG00000037972.8	Snn	179.604	-0.459888	0.262651	-2.74456	0.00605929	0.107862	0.143278
ENSMUSG00000030671.10	Pde3b	14.4748	0.772185	0.728353	3.4543	0.000551714	NA	0.143615
ENSMUSG00000040659.4	Efhd2	458.706	0.438702	0.230619	2.78176	0.00540649	0.0996328	0.143952
ENSMUSG00000018102.6	H2bc4	142.462	-0.472142	0.281786	-2.74355	0.00607786	0.107862	0.144287
ENSMUSG00000025190.14	Got1	126.257	0.475377	0.286985	2.7455	0.0060419	0.107835	0.144622
ENSMUSG00000104415.2	Gm37069	40.582	-0.534484	0.377714	-2.90127	0.00371655	0.0792977	0.144962
ENSMUSG00000041801.6	Phlda3	68.2416	0.491234	0.31414	2.76732	0.00565199	0.10204	0.145301
ENSMUSG00000028893.9	Sesn2	58.5879	0.518012	0.353728	2.84536	0.00443613	0.088453	0.145639
ENSMUSG00000046352.8	Gjb2	99.9981	0.472808	0.287621	2.73404	0.00625623	0.110194	0.145976
ENSMUSG00000035033.16	Tbr1	52.3858	0.523494	0.362881	2.86387	0.00418499	0.0852555	0.146313
ENSMUSG00000053702.17	Nebl	219.904	-0.448477	0.251457	-2.73455	0.0062466	0.110194	0.146649
ENSMUSG00000027204.14	Fbn1	42.8405	0.529493	0.373753	2.8849	0.00391539	0.0826699	0.146986
ENSMUSG00000032011.6	Thy1	302.773	0.444169	0.246126	2.7365	0.0062096	0.109785	0.147322
ENSMUSG00000046879.8	Irgm1	61.7655	0.495985	0.325562	2.77621	0.00549959	0.10084	0.147659
ENSMUSG00000055782.10	Abcd2	88.6379	-0.475129	0.294764	-2.73044	0.00632499	0.110575	0.147994
ENSMUSG00000000420.16	Galnt1	128.993	-0.464738	0.280314	-2.71699	0.00658778	0.113064	0.148331
ENSMUSG00000020484.20	Xbp1	46.7748	0.502876	0.338078	2.7957	0.00517876	0.0968491	0.148667
ENSMUSG00000039910.11	Cited2	31.4753	0.55975	0.430063	2.99242	0.00276772	0.0673529	0.149008
ENSMUSG00000034120.19	Srsf2	169.282	0.451862	0.264927	2.70399	0.00685133	0.116102	0.149348
ENSMUSG00000022664.12	Slc35a5	48.4268	-0.504642	0.34501	-2.80074	0.00509852	0.0959994	0.149687
ENSMUSG00000002325.16	Irf9	27.9503	0.556726	0.427686	2.98349	0.00284983	0.0683587	0.150027
ENSMUSG00000051515.12	Fam181b	132.93	-0.462706	0.283263	-2.7024	0.00688405	0.116446	0.150366
ENSMUSG00000030536.11	Iqgap1	77.3163	0.48387	0.316835	2.73769	0.00618721	0.109595	0.150706
ENSMUSG00000007944.9	Ttc9b	33.7176	0.526587	0.382266	2.87873	0.00399278	0.0832621	0.151045
ENSMUSG00000040964.17	Arhgef10l	140.394	-0.453167	0.269982	-2.6951	0.00703667	0.1186	0.151383
ENSMUSG00000023944.15	Hsp90ab1	1274.18	0.431401	0.236093	2.72317	0.00646589	0.111996	0.151722
ENSMUSG00000027525.19	Phactr3	219.271	-0.446781	0.261545	-2.69289	0.00708357	0.118963	0.15206
ENSMUSG00000050271.13	Prag1	48.5161	0.49423	0.335731	2.76604	0.00567416	0.102244	0.152398
ENSMUSG00000055538.8	Zcchc24	595.302	-0.427058	0.230027	-2.73236	0.0062882	0.110371	0.152735
ENSMUSG00000038886.11	Man2a2	343.256	-0.432956	0.240602	-2.71021	0.00672402	0.114685	0.153072
ENSMUSG00000021379.3	Id4	273.152	-0.449829	0.268167	-2.68618	0.00722745	0.120063	0.153408
ENSMUSG00000003865.17	Gys1	77.4511	-0.471935	0.303243	-2.706	0.00680989	0.115608	0.153744
ENSMUSG00000033730.5	Egr3	45.2742	0.548497	0.423993	2.9601	0.00307536	0.0706641	0.154079
ENSMUSG00000064036.16	Mro	62.0449	-0.481968	0.320552	-2.72813	0.00636949	0.110854	0.154415
ENSMUSG00000038437.12	Mllt6	519.172	-0.42822	0.23615	-2.70872	0.00675438	0.114873	0.154752
ENSMUSG00000041771.15	Slc24a4	68.0931	-0.475287	0.311708	-2.70986	0.00673107	0.114685	0.155088
ENSMUSG00000029777.11	Gars	84.7159	0.48136	0.321045	2.7256	0.00641842	0.111379	0.155423
ENSMUSG00000025630.9	Hprt	22.9237	0.568858	0.461381	3.0294	0.00245041	0.0621743	0.155757
ENSMUSG00000001473.8	Tubb6	65.7317	0.479831	0.319141	2.72114	0.00650575	0.112479	0.156089
ENSMUSG00000024403.17	Atp6v1g2	119.339	0.459242	0.287601	2.67998	0.00736262	0.121592	0.156421
ENSMUSG00000038612.17	Mcl1	184.266	0.439971	0.257243	2.67776	0.00741168	0.121592	0.156752
ENSMUSG00000055436.19	Srsf11	62.6341	0.483701	0.325922	2.73166	0.00630152	0.110371	0.157082
ENSMUSG00000074656.14	Eif2s2	63.578	0.476391	0.314936	2.71133	0.00670139	0.114595	0.157411
ENSMUSG00000038255.7	Neurod2	42.6482	0.526365	0.393907	2.88334	0.00393486	0.0828211	0.15774
ENSMUSG00000028581.18	Laptm5	24.7941	0.57072	0.467476	3.03666	0.00239213	0.0610254	0.158069
ENSMUSG00000048402.15	Gli2	60.3636	-0.479413	0.320955	-2.71851	0.00655775	0.112962	0.158396
ENSMUSG00000019856.15	Fam184a	59.8816	-0.500996	0.354998	-2.78926	0.00528287	0.0982091	0.158723
ENSMUSG00000056596.9	Trnp1	93.5899	0.461763	0.294389	2.67854	0.00739433	0.121592	0.159049
ENSMUSG00000037405.9	Icam1	23.9602	0.560455	0.452475	3.0049	0.00265664	0.0659803	0.159375
ENSMUSG00000022237.18	Ankrd33b	96.4574	0.487976	0.33563	2.7441	0.00606777	0.107862	0.1597
ENSMUSG00000055733.7	Nap1l3	17.2296	0.622553	0.554746	3.18004	0.00147254	0.0459625	0.160023
ENSMUSG00000042671.13	Rgs8	72.9329	0.501	0.356309	2.78956	0.00527794	0.0982091	0.160346
ENSMUSG00000056204.9	Pgpep1	42.204	-0.507887	0.367206	-2.81513	0.0048757	0.0934144	0.160667
ENSMUSG00000027613.16	Eif6	65.8289	0.470696	0.310315	2.69377	0.00706479	0.118861	0.160989
ENSMUSG00000044708.6	Kcnj10	1359.39	-0.41917	0.225817	-2.71766	0.00657451	0.113043	0.16131
ENSMUSG00000020100.16	Slc29a3	67.3161	-0.480037	0.325529	-2.71856	0.00655676	0.112962	0.161631
ENSMUSG00000021573.16	Tppp	182.279	0.44559	0.272182	2.65788	0.0078635	0.12728	0.161952
ENSMUSG00000028525.17	Pde4b	282.416	0.430911	0.248583	2.6692	0.00760319	0.123775	0.162273
ENSMUSG00000041313.15	Slc7a1	77.1537	0.488894	0.341596	2.74685	0.00601698	0.107595	0.162594
ENSMUSG00000022112.15	Gpc5	196.551	-0.442155	0.269987	-2.64921	0.00806806	0.129919	0.162917
ENSMUSG00000044340.8	Phlpp1	356.192	-0.42416	0.239733	-2.67488	0.00747562	0.122054	0.163239
ENSMUSG00000069171.15	Nr2f1	140.776	-0.452763	0.288176	-2.65297	0.00797874	0.128702	0.163561
ENSMUSG00000032942.15	Ucp3	36.8088	-0.522316	0.400035	-2.87512	0.00403877	0.0836382	0.163883
ENSMUSG00000015085.9	Entpd2	37.8009	-0.502102	0.367267	-2.79681	0.00516102	0.0967099	0.164204
ENSMUSG00000001555.11	Fkbp10	57.68	-0.473918	0.322627	-2.6975	0.00698624	0.117962	0.164523
ENSMUSG00000020580.11	Rock2	160.409	0.437474	0.264995	2.64319	0.00821279	0.131066	0.164844
ENSMUSG00000020448.17	Rnf185	28.1055	0.51635	0.392981	2.85373	0.00432092	0.0870489	0.165164
ENSMUSG00000029752.13	Asns	41.0866	0.510945	0.384095	2.83258	0.00461746	0.0900998	0.165483
ENSMUSG00000030551.15	Nr2f2	47.5546	-0.492607	0.354387	-2.76136	0.0057561	0.103324	0.165801
ENSMUSG00000021750.17	Fam107a	3520.73	-0.417092	0.230337	-2.68566	0.00723858	0.120063	0.166119
ENSMUSG00000037771.12	Slc32a1	69.796	0.471853	0.322061	2.69018	0.00714132	0.119637	0.166435
ENSMUSG00000034579.18	Pla2g3	30.733	-0.53373	0.424929	-2.92179	0.00348031	0.0758078	0.166753
ENSMUSG00000041126.17	H2az2	76.7568	-0.459492	0.304597	-2.65652	0.00789524	0.127574	0.167071
ENSMUSG00000024087.5	Cyp1b1	31.6723	0.520919	0.4045	2.87396	0.00405366	0.0836391	0.167388
ENSMUSG00000026495.9	Efcab2	29.4688	-0.520173	0.404218	-2.87168	0.0040829	0.0838804	0.167705
ENSMUSG00000021338.18	Carmil1	122.008	-0.44501	0.283283	-2.63068	0.00852143	0.133778	0.168022
ENSMUSG00000057421.13	Las1l	52.5611	0.47141	0.326625	2.68689	0.007212	0.120047	0.16834
ENSMUSG00000032702.17	Kank1	197.487	-0.430623	0.260434	-2.62753	0.00860078	0.134681	0.168657
ENSMUSG00000109372.2	Gm19410	32.1942	-0.592574	0.530929	-3.11337	0.00184963	0.0518338	0.168974
ENSMUSG00000028565.19	Nfia	323.249	-0.418991	0.241904	-2.64277	0.00822306	0.131066	0.169293
ENSMUSG00000001098.16	Kctd10	93.7596	0.453333	0.301035	2.63653	0.0083759	0.132156	0.169611
ENSMUSG00000029778.13	Adcyap1r1	535.128	-0.417322	0.239223	-2.64647	0.00813373	0.130529	0.169928
ENSMUSG00000021360.17	Gcnt2	51.0064	0.514187	0.402722	2.85388	0.00431884	0.0870489	0.170246
ENSMUSG00000026360.10	Rgs2	18.9774	0.589308	0.532265	3.10772	0.00188534	0.0522112	0.170563
ENSMUSG00000037217.16	Syn1	274.767	0.45573	0.307474	2.63925	0.0083089	0.131986	0.170881
ENSMUSG00000021194.7	Chga	69.4892	0.464124	0.321611	2.66193	0.00776949	0.125976	0.171197
ENSMUSG00000015305.7	Sash1	660.769	-0.406653	0.224059	-2.66902	0.00760738	0.123775	0.171517
ENSMUSG00000028222.3	Calb1	24.3106	0.535833	0.445632	2.94083	0.00327334	0.0733416	0.171835
ENSMUSG00000037706.18	Cd81	1048.04	-0.412948	0.236572	-2.63819	0.00833502	0.132156	0.172153
ENSMUSG00000032826.20	Ank2	6191.97	-0.448265	0.299232	-2.61879	0.00882422	0.137611	0.172471
ENSMUSG00000034687.9	Fras1	85.6172	-0.471041	0.337995	-2.68457	0.00726241	0.120246	0.172788
ENSMUSG00000004633.18	Chn2	21.5506	0.545863	0.467163	2.97908	0.00289119	0.0684254	0.173107
ENSMUSG00000029544.17	Cabp1	45.4246	0.511411	0.411981	2.85305	0.00433025	0.08705	0.17343
ENSMUSG00000084883.3	Ccdc85c	188.161	-0.425735	0.266779	-2.58842	0.00964186	0.146469	0.173752
ENSMUSG00000054312.7	Mrps21	29.276	-0.50756	0.405996	-2.83779	0.00454267	0.0895936	0.174073
ENSMUSG00000021903.12	Galnt15	24.9196	0.584707	0.541022	3.10363	0.00191165	0.0526293	0.174393
ENSMUSG00000040997.15	Abhd4	476.424	-0.405721	0.229627	-2.637	0.00836419	0.132156	0.174713
ENSMUSG00000031610.4	Scrg1	103.712	-0.437717	0.288942	-2.59104	0.00956871	0.146067	0.175032
ENSMUSG00000041483.15	Zfp281	52.9989	0.455944	0.319788	2.63233	0.00848004	0.133351	0.17535
ENSMUSG00000024597.12	Slc12a2	230.959	-0.432796	0.280437	-2.58619	0.00970445	0.146708	0.175667
ENSMUSG00000004530.13	Coro1c	93.5664	0.436995	0.288525	2.58879	0.00963151	0.146469	0.175984
ENSMUSG00000026249.11	Serpine2	822.661	-0.409375	0.238485	-2.61378	0.00895456	0.139181	0.176301
ENSMUSG00000021273.12	Fdft1	113.904	0.428945	0.275296	2.58105	0.00984996	0.147718	0.176617
ENSMUSG00000001211.16	Agpat3	932.76	-0.408684	0.23791	-2.6131	0.00897259	0.139231	0.176932
ENSMUSG00000028527.19	Ak4	54.3448	-0.456506	0.322693	-2.63347	0.00845164	0.133128	0.177246
ENSMUSG00000020444.21	Guk1	51.8508	-0.460591	0.329998	-2.64721	0.00811579	0.130464	0.17756
ENSMUSG00000040276.16	Pacsin1	225.948	0.426523	0.271674	2.5793	0.00990011	0.148233	0.177873
ENSMUSG00000028919.12	Arhgef19	154.533	-0.426181	0.27189	-2.57734	0.00995646	0.148694	0.178185
ENSMUSG00000000149.11	Gna12	380.855	-0.410549	0.243225	-2.5997	0.00933054	0.143129	0.178498
ENSMUSG00000031711.8	Zfp330	24.5285	0.505881	0.409374	2.83586	0.00457023	0.0897602	0.178809
ENSMUSG00000026687.15	Aldh9a1	129.382	-0.42791	0.275856	-2.57548	0.01001	0.149166	0.17912
ENSMUSG00000044164.3	Rnf182	46.7298	-0.468907	0.347199	-2.67939	0.00737563	0.121592	0.179431
ENSMUSG00000026842.17	Abl1	116.624	-0.427221	0.276015	-2.57225	0.0101039	0.149851	0.179742
ENSMUSG00000022180.8	Slc7a8	63.1334	0.4598	0.332117	2.64435	0.00818468	0.130899	0.180052
ENSMUSG00000019883.12	Echdc1	63.0812	-0.447483	0.311963	-2.60432	0.00920555	0.141675	0.180361
ENSMUSG00000044576.7	Garem2	119.884	-0.431674	0.284749	-2.57347	0.0100684	0.149561	0.18067
ENSMUSG00000036503.14	Rnf13	146.185	-0.422701	0.26887	-2.57005	0.0101684	0.150332	0.180978
ENSMUSG00000078350.12	Smim1	50.2096	-0.460023	0.334335	-2.6453	0.00816192	0.130758	0.181285
ENSMUSG00000060376.8	Bckdha	133.146	-0.419953	0.266753	-2.56381	0.0103532	0.152344	0.181595
ENSMUSG00000040848.12	Sft2d2	122.398	-0.428839	0.284556	-2.56218	0.0104019	0.152437	0.181906
ENSMUSG00000027849.20	Syt6	29.0305	0.492481	0.395961	2.787	0.0053199	0.098702	0.182217
ENSMUSG00000021071.18	Trim9	630.987	-0.400215	0.230958	-2.60532	0.00917889	0.14159	0.182528
ENSMUSG00000020941.8	Map3k14	20.5962	0.553191	0.505396	3.02041	0.0025243	0.0633641	0.182837
ENSMUSG00000046807.11	Lrrc75b	66.7195	-0.457518	0.336392	-2.63672	0.00837117	0.132156	0.183147
ENSMUSG00000063065.14	Mapk3	176.406	-0.414178	0.26011	-2.55749	0.0105431	0.153455	0.183456
ENSMUSG00000090291.4	Lrrc10b	22.3338	-0.535084	0.476057	-2.96101	0.00306636	0.0706641	0.183766
ENSMUSG00000032536.13	Trak1	492.897	-0.398272	0.229733	-2.60206	0.00926668	0.142382	0.184075
ENSMUSG00000041143.17	Tmco4	28.4875	0.488476	0.392745	2.77265	0.00556023	0.10128	0.184383
ENSMUSG00000051910.14	Sox6	97.2457	-0.424881	0.28212	-2.55022	0.0107654	0.155518	0.184691
ENSMUSG00000030701.18	Plekhb1	665.568	-0.4004	0.235761	-2.58457	0.00974992	0.146922	0.184999
ENSMUSG00000059796.17	Eif4a1	248.468	0.40382	0.243992	2.56644	0.0102747	0.151428	0.185308
ENSMUSG00000039405.8	Prss23	21.8622	0.513968	0.443283	2.88548	0.00390818	0.0826699	0.185617
ENSMUSG00000105987.6	AI506816	22.5908	0.50448	0.426495	2.84688	0.00441499	0.0883751	0.185925
ENSMUSG00000025511.16	Tspan4	59.4337	0.443085	0.317883	2.58492	0.00974009	0.146922	0.186232
ENSMUSG00000027313.4	Chac1	17.8619	0.556922	0.524439	3.04078	0.00235964	0.0605253	0.186541
ENSMUSG00000001525.11	Tubb5	324.24	0.402349	0.244395	2.55826	0.0105197	0.153352	0.186849
ENSMUSG00000029119.10	Man2b2	102.925	-0.423313	0.285586	-2.5377	0.0111583	0.159193	0.187157
ENSMUSG00000078816.11	Prkcg	118.201	0.41911	0.27782	2.53448	0.0112615	0.160085	0.187464
ENSMUSG00000032096.17	Arcn1	121.508	0.417622	0.275222	2.53364	0.0112885	0.160085	0.187771
ENSMUSG00000048388.4	Fam171b	557.506	-0.393417	0.226912	-2.59295	0.0095157	0.145494	0.188077
ENSMUSG00000048458.9	Inka2	44.2703	0.467838	0.365845	2.68698	0.00721015	0.120047	0.188382
ENSMUSG00000033565.20	Rbfox2	196.477	0.414142	0.270992	2.5284	0.0114583	0.161191	0.188689
ENSMUSG00000035936.7	Aldh5a1	366.702	-0.395265	0.234294	-2.56734	0.0102481	0.151272	0.188996
ENSMUSG00000020773.12	Trim47	46.589	0.446572	0.331699	2.59681	0.0094094	0.144103	0.189302
ENSMUSG00000028176.14	Lrrc7	294.669	-0.405903	0.258056	-2.52745	0.0114893	0.161228	0.18961
ENSMUSG00000018865.10	Sult4a1	135.804	0.418247	0.283177	2.52083	0.011708	0.16332	0.189918
ENSMUSG00000037321.18	Tap1	12.5978	0.599531	0.611606	3.17088	0.00151978	NA	0.190225
ENSMUSG00000032010.16	Usp2	131.828	-0.409393	0.266651	-2.51868	0.0117796	0.164075	0.190532
ENSMUSG00000026797.17	Stxbp1	552.199	0.41199	0.271897	2.51712	0.011832	0.164148	0.190838
ENSMUSG00000021417.16	Eci2	118.646	-0.41347	0.274812	-2.51696	0.0118373	0.164148	0.191143
ENSMUSG00000012428.10	Steap4	11.4618	0.649184	0.695442	3.29264	0.000992524	NA	0.191447
ENSMUSG00000044080.10	S100a1	323.107	-0.401591	0.251875	-2.52806	0.0114695	0.161191	0.191751
ENSMUSG00000035311.17	Gnptab	89.8254	-0.420732	0.289526	-2.52107	0.0116999	0.16332	0.192054
ENSMUSG00000061838.8	Suclg2	105.062	-0.427222	0.302564	-2.53249	0.0113254	0.160209	0.192358
ENSMUSG00000021003.11	Galc	62.799	-0.437134	0.320764	-2.56196	0.0104082	0.152437	0.192661
ENSMUSG00000017631.20	Abr	977.955	-0.387685	0.223637	-2.58219	0.00981768	0.147469	0.192963
ENSMUSG00000007041.10	Clic1	40.3618	0.452656	0.350788	2.6262	0.0086343	0.134873	0.193266
ENSMUSG00000022075.8	Rhobtb2	135.499	-0.406162	0.26569	-2.50717	0.0121703	0.168021	0.19357
ENSMUSG00000054619.8	Tmt1a	45.8019	-0.442432	0.333845	-2.58244	0.00981054	0.147469	0.193873
ENSMUSG00000029436.10	Mmp17	83.2947	0.434486	0.319472	2.55224	0.0107034	0.155067	0.194175
ENSMUSG00000034714.10	Ttyh2	122.812	-0.41339	0.280556	-2.50523	0.0122372	0.168698	0.194477
ENSMUSG00000013033.17	Adgrl1	1053.02	-0.383459	0.218956	-2.58636	0.00969942	0.146708	0.19478
ENSMUSG00000000555.9	Itga5	25.4299	0.473943	0.393987	2.73193	0.0062965	0.110371	0.195082
ENSMUSG00000022840.10	Adcy5	342.126	-0.403068	0.262362	-2.50257	0.0123294	0.16944	0.195383
ENSMUSG00000037852.9	Cpe	8133.33	-0.387267	0.228481	-2.55654	0.0105717	0.153634	0.195684
ENSMUSG00000019194.16	Scn1b	272.611	0.395611	0.247784	2.51534	0.0118918	0.164661	0.195985
ENSMUSG00000039809.11	Gabbr2	596.339	-0.384926	0.224958	-2.5625	0.0103923	0.152437	0.196286
ENSMUSG00000022203.8	Efs	42.4355	-0.4466	0.349806	-2.60509	0.00918495	0.14159	0.19659
ENSMUSG00000031647.11	Mfap3l	182.143	-0.399945	0.262695	-2.48798	0.0128471	0.17441	0.196894
ENSMUSG00000024530.9	Prelid3a	45.0101	-0.438693	0.337128	-2.57032	0.0101604	0.150332	0.197198
ENSMUSG00000055053.19	Nfic	305.755	-0.391752	0.246208	-2.5035	0.0122973	0.169277	0.197502
ENSMUSG00000020163.13	Uqcr11	179.035	-0.395218	0.254267	-2.49179	0.0127101	0.173434	0.197806
ENSMUSG00000028328.14	Tmod1	13.6933	0.544928	0.538876	3.02917	0.00245228	NA	0.198109
ENSMUSG00000028785.14	Hpca	152.161	0.40775	0.280717	2.48126	0.0130919	0.176337	0.198412
ENSMUSG00000027893.15	Ahcyl1	1340.79	-0.38331	0.228628	-2.53719	0.0111747	0.159193	0.198714
ENSMUSG00000038738.16	Shank1	1783.76	-0.383866	0.230897	-2.52936	0.0114271	0.161078	0.199017
ENSMUSG00000022099.19	Dmtn	121.417	0.407031	0.281773	2.4764	0.0132715	0.177736	0.199319
ENSMUSG00000034613.13	Ppm1h	95.6573	0.41589	0.299483	2.49006	0.0127722	0.173776	0.199621
ENSMUSG00000028444.18	Cntfr	373.719	-0.391959	0.251229	-2.487	0.0128825	0.174518	0.199923
ENSMUSG00000008658.18	Rbfox1	92.818	0.409899	0.28853	2.47794	0.0132142	0.177221	0.200224
ENSMUSG00000070695.5	Cntnap5a	50.8045	-0.451856	0.369797	-2.64005	0.00828926	0.131898	0.200527
ENSMUSG00000056427.11	Slit3	140.146	-0.415069	0.301843	-2.48487	0.01296	0.175315	0.200829
ENSMUSG00000024143.16	Rhoq	150.359	-0.396515	0.264473	-2.46823	0.0135782	0.180556	0.201131
ENSMUSG00000036390.9	Gadd45a	27.3396	0.466024	0.398372	2.71425	0.00664253	0.113796	0.201433
ENSMUSG00000035095.12	Fam167a	19.1217	0.49179	0.448353	2.8369	0.00455541	0.0896566	0.201733
ENSMUSG00000028015.4	Ctso	123.552	-0.401855	0.276819	-2.4635	0.0137586	0.182438	0.202034
ENSMUSG00000027660.17	Skil	73.4356	0.421065	0.315161	2.50212	0.0123453	0.16944	0.202334
ENSMUSG00000051497.16	Kcnj16	128.045	-0.400039	0.274045	-2.46129	0.013844	0.182795	0.202634
ENSMUSG00000032589.15	Bsn	3117.8	-0.374408	0.215716	-2.56014	0.010463	0.153001	0.202934
ENSMUSG00000042750.8	Bex2	84.3839	0.415042	0.306058	2.48204	0.0130632	0.176202	0.203234
ENSMUSG00000018326.10	Ywhab	289.994	0.381796	0.236419	2.49565	0.0125725	0.172057	0.203534
ENSMUSG00000034855.14	Cxcl10	26.2621	0.503413	0.478161	2.89364	0.00380801	0.0808815	0.203835
ENSMUSG00000034853.17	Acot11	663.002	-0.38155	0.237485	-2.49011	0.0127704	0.173776	0.204135
ENSMUSG00000020936.9	Nmt1	177.794	0.387456	0.252118	2.46375	0.0137493	0.182438	0.204435
ENSMUSG00000053398.12	Phgdh	228.958	-0.38545	0.247535	-2.47004	0.0135098	0.180149	0.204735
ENSMUSG00000026787.4	Gad2	104.367	0.419577	0.318845	2.49608	0.0125575	0.172057	0.205034
ENSMUSG00000038530.12	Rgs4	66.6308	0.425897	0.331206	2.52196	0.0116704	0.163281	0.205332
ENSMUSG00000037242.9	Clic4	361.367	0.379901	0.23619	2.48773	0.012856	0.17441	0.205631
ENSMUSG00000018166.9	Erbb3	52.3692	-0.429158	0.338517	-2.53732	0.0111705	0.159193	0.205929
ENSMUSG00000029860.17	Zyx	76.6326	0.405998	0.294417	2.45485	0.0140943	0.18525	0.206227
ENSMUSG00000020037.16	Rfx4	133.329	-0.398811	0.280192	-2.4444	0.0145091	0.187677	0.206525
ENSMUSG00000071176.11	Arhgef10	148.749	-0.390651	0.26318	-2.44576	0.0144548	0.187677	0.206822
ENSMUSG00000029093.15	Sorcs2	280.572	-0.389134	0.260407	-2.44647	0.0144264	0.187583	0.207119
ENSMUSG00000022174.9	Dad1	100.568	-0.396085	0.278791	-2.43525	0.0148815	0.189562	0.207419
ENSMUSG00000036862.16	Dchs1	136.231	-0.39402	0.274533	-2.4344	0.0149166	0.189671	0.207718
ENSMUSG00000022762.19	Ncam2	100.802	-0.401872	0.291288	-2.44132	0.0146336	0.187677	0.208016
ENSMUSG00000053825.16	Ppfia2	44.5478	0.421995	0.331502	2.50793	0.0121441	0.167906	0.208314
ENSMUSG00000011114.19	Tbrg1	55.1116	0.430102	0.347964	2.54761	0.0108463	0.156173	0.208611
ENSMUSG00000034471.13	Caskin2	143.274	-0.406737	0.302376	-2.45124	0.0142364	0.185968	0.208908
ENSMUSG00000022577.19	Ly6h	58.6942	0.413734	0.316443	2.47392	0.0133639	0.178718	0.209205
ENSMUSG00000003974.7	Grm3	356.42	-0.381695	0.248576	-2.44927	0.0143147	0.186389	0.2095
ENSMUSG00000011179.9	Odc1	293.486	0.385109	0.257122	2.43778	0.0147779	0.188755	0.209795
ENSMUSG00000031563.9	Wwc2	153.151	-0.386929	0.261358	-2.43406	0.0149304	0.189671	0.21009
ENSMUSG00000038241.17	Cep250	125.151	-0.390705	0.269823	-2.42994	0.0151012	0.190808	0.210384
ENSMUSG00000060969.10	Irx1	21.6409	-0.494589	0.478208	-2.87481	0.00404273	0.0836382	0.210678
ENSMUSG00000025016.12	Tm9sf3	229.509	-0.381273	0.250282	-2.44162	0.0146214	0.187677	0.210972
ENSMUSG00000033107.7	Rnf125	18.1518	0.50253	0.49481	2.90856	0.00363103	0.0778267	0.211265
ENSMUSG00000020646.18	Mboat2	329.907	-0.381532	0.251036	-2.44034	0.0146735	0.187677	0.211558
ENSMUSG00000039328.12	Rnf122	18.8661	0.478112	0.446563	2.80253	0.0050704	0.0958178	0.211849
ENSMUSG00000039197.11	Adk	126.224	-0.388069	0.267908	-2.42274	0.0154038	0.193227	0.212142
ENSMUSG00000041961.15	Znrf3	117.061	-0.388811	0.272772	-2.41539	0.0157182	0.195966	0.212437
ENSMUSG00000031540.15	Kat6a	479.345	-0.372998	0.235139	-2.4596	0.0139091	0.183397	0.212731
ENSMUSG00000004366.5	Sst	36.576	0.440542	0.378064	2.61485	0.00892668	0.138978	0.213025
ENSMUSG00000025931.16	Paqr8	1009.55	-0.375593	0.242068	-2.44434	0.0145119	0.187677	0.213318
ENSMUSG00000027665.14	Pik3ca	95.9864	-0.395611	0.288876	-2.4182	0.0155976	0.195157	0.213611
ENSMUSG00000024213.15	Nudt3	362.553	-0.37302	0.236997	-2.45206	0.0142039	0.185968	0.213904
ENSMUSG00000078429.10	Ctdsp2	274.554	-0.37439	0.240615	-2.44423	0.0145162	0.187677	0.214196
ENSMUSG00000002831.16	Plin4	89.9287	-0.393588	0.285156	-2.41458	0.0157535	0.196146	0.214487
ENSMUSG00000076435.4	Acsf2	162.955	-0.381008	0.25779	-2.41738	0.0156325	0.195157	0.214778
ENSMUSG00000022894.7	Adamts5	12.9658	0.518837	0.538302	2.98242	0.00285983	NA	0.215069
ENSMUSG00000028382.16	Ptbp3	34.6494	0.424744	0.350936	2.53226	0.0113331	0.160209	0.21536
ENSMUSG00000035929.12	H2-Q4	32.6827	0.434279	0.373598	2.58992	0.00959991	0.146305	0.215653
ENSMUSG00000021091.9	Serpina3n	799.37	0.370697	0.236973	2.44118	0.0146393	0.187677	0.215946
ENSMUSG00000028843.9	Sh3bgrl3	51.0413	0.405398	0.318124	2.44214	0.0146005	0.187677	0.21624
ENSMUSG00000032575.17	Manf	63.5266	0.401297	0.309714	2.42659	0.0152416	0.192322	0.216533
ENSMUSG00000039218.18	Srrm2	581.893	0.368516	0.234618	2.44049	0.0146674	0.187677	0.216827
ENSMUSG00000027221.6	Chst1	297.237	-0.371549	0.242873	-2.42245	0.0154161	0.193227	0.217119
ENSMUSG00000057561.12	Eif1a	42.1513	0.41139	0.331719	2.46955	0.0135284	0.180149	0.217412
ENSMUSG00000019923.15	Zwint	341.876	0.375069	0.253838	2.40201	0.0163051	0.201411	0.217704
ENSMUSG00000038803.8	Ost4	73.8562	-0.393023	0.29521	-2.40093	0.0163534	0.201742	0.217997
ENSMUSG00000070498.4	Tmem132b	279.198	-0.372498	0.247689	-2.40989	0.0159574	0.197636	0.218288
ENSMUSG00000033768.18	Nrxn2	1313.81	-0.36638	0.231854	-2.44203	0.014605	0.187677	0.21858
ENSMUSG00000020075.9	Ddx21	76.4291	0.392143	0.294205	2.39818	0.0164766	0.202199	0.21887
ENSMUSG00000027111.17	Itga6	64.9947	-0.397787	0.3065	-2.41359	0.0157964	0.19616	0.21916
ENSMUSG00000015224.11	Cyp2j9	125.456	-0.381789	0.27147	-2.38739	0.0169686	0.207154	0.21945
ENSMUSG00000026701.16	Prdx6	1006.5	-0.361725	0.219194	-2.47937	0.0131615	0.17702	0.219738
ENSMUSG00000026565.19	Pou2f1	51.7915	-0.402849	0.317784	-2.43235	0.0150012	0.190181	0.220027
ENSMUSG00000030123.16	Plxnd1	159.225	-0.381678	0.272131	-2.38556	0.0170533	0.207648	0.220314
ENSMUSG00000040147.15	Maob	103.669	-0.384203	0.278037	-2.38557	0.0170528	0.207648	0.220602
ENSMUSG00000022848.9	Slc49a4	165.713	-0.377134	0.261934	-2.38873	0.0169068	0.206668	0.220888
ENSMUSG00000000308.15	Ckmt1	57.8861	0.409145	0.332694	2.46202	0.0138156	0.182677	0.221175
ENSMUSG00000021794.17	Glud1	1170.36	-0.360994	0.219693	-2.4732	0.0133908	0.178823	0.221462
ENSMUSG00000034412.14	Tbc1d10a	69.7575	-0.393724	0.300895	-2.39977	0.0164052	0.201851	0.221747
ENSMUSG00000020541.13	Tom1l1	55.3353	-0.400709	0.315873	-2.42392	0.0153542	0.193224	0.222032
ENSMUSG00000020604.14	Arsg	55.9891	-0.407455	0.330214	-2.4543	0.014116	0.18525	0.222317
ENSMUSG00000019577.7	Pdk4	102.7	0.382598	0.276586	2.38114	0.0172591	0.209416	0.2226
ENSMUSG00000001504.11	Irx2	22.2485	-0.45478	0.431963	-2.72777	0.00637636	0.110854	0.222887
ENSMUSG00000082229.2	Nap1l2	26.1415	0.445523	0.412866	2.67732	0.00742138	0.121592	0.223173
ENSMUSG00000028128.14	F3	235.575	-0.369338	0.249024	-2.39078	0.0168125	0.205783	0.223458
ENSMUSG00000034573.15	Ptpn13	66.7564	-0.400672	0.321565	-2.42498	0.0153091	0.192915	0.223744
ENSMUSG00000021846.11	Peli2	95.1291	-0.381594	0.281054	-2.36949	0.0178128	0.213572	0.22403
ENSMUSG00000039419.18	Cntnap2	209.578	-0.380399	0.278332	-2.36863	0.0178542	0.213795	0.224315
ENSMUSG00000042406.9	Atf4	156.495	0.371334	0.256644	2.37672	0.0174672	0.211045	0.2246
ENSMUSG00000021595.19	Nsun2	70.6592	0.388638	0.297737	2.38101	0.0172655	0.209416	0.224884
ENSMUSG00000021448.9	Shc3	282.054	-0.365136	0.242204	-2.39475	0.0166315	0.203834	0.225169
ENSMUSG00000035493.11	Tgfbi	18.9764	0.453459	0.435755	2.7298	0.00633729	0.110584	0.225454
ENSMUSG00000021215.16	Net1	25.7614	0.432351	0.392415	2.61101	0.00902758	0.139794	0.225738
ENSMUSG00000027488.13	Snta1	159.508	-0.377385	0.274775	-2.36168	0.0181921	0.216461	0.226022
ENSMUSG00000040373.13	Cacng5	35.4173	0.420081	0.368046	2.5382	0.0111425	0.159193	0.226306
ENSMUSG00000025505.17	Tmem80	21.3975	-0.444269	0.423652	-2.68981	0.00714918	0.119637	0.226592
ENSMUSG00000024621.17	Csf1r	34.0935	0.420883	0.378321	2.55593	0.0105903	0.153666	0.226881
ENSMUSG00000025745.13	Hadha	189.061	-0.363198	0.24829	-2.36456	0.0180516	0.215062	0.227171
ENSMUSG00000019055.16	Plod1	89.4658	-0.376731	0.283478	-2.34517	0.0190182	0.222423	0.22746
ENSMUSG00000032038.8	St3gal4	88.8744	-0.37693	0.284599	-2.34458	0.0190486	0.222423	0.227748
ENSMUSG00000000594.8	Gm2a	277.296	-0.367637	0.261785	-2.3462	0.0189658	0.222423	0.228036
ENSMUSG00000028902.5	Sf3a3	27.368	0.417881	0.374895	2.54157	0.0110355	0.158171	0.228324
ENSMUSG00000085133.3	B930095G15Rik	210.199	-0.36086	0.244857	-2.36511	0.0180248	0.215015	0.228612
ENSMUSG00000028039.12	Efna3	23.8811	0.422626	0.386465	2.57385	0.0100573	0.149561	0.228899
ENSMUSG00000025911.15	Adhfe1	110.549	-0.374804	0.282013	-2.33886	0.0193427	0.223348	0.229186
ENSMUSG00000043670.5	Diras1	61.9451	0.38574	0.30795	2.36535	0.0180131	0.215015	0.229473
ENSMUSG00000001418.14	Glmp	70.8469	-0.380206	0.295935	-2.34747	0.0189012	0.222423	0.229759
ENSMUSG00000003233.13	Dvl3	155.068	-0.366527	0.262962	-2.33828	0.0193727	0.223348	0.230045
ENSMUSG00000022949.10	Clic6	35.9594	-0.416847	0.377632	-2.54273	0.0109991	0.157889	0.230332
ENSMUSG00000056962.12	Jmjd6	29.8131	0.406758	0.356317	2.47881	0.013182	0.177043	0.230617
ENSMUSG00000022469.18	Rapgef3	187.132	-0.361566	0.251404	-2.34707	0.0189216	0.222423	0.230903
ENSMUSG00000032076.21	Cadm1	349.224	-0.355819	0.236515	-2.3719	0.0176967	0.212723	0.231189
ENSMUSG00000037211.13	Spry1	18.7758	0.437707	0.426634	2.67793	0.00740781	0.121592	0.231475
ENSMUSG00000031776.18	Arl2bp	193.043	-0.362614	0.258072	-2.33282	0.0196576	0.224508	0.231761
ENSMUSG00000035566.8	Pcdh17	249.472	-0.360886	0.253589	-2.33736	0.0194204	0.223348	0.232047
ENSMUSG00000019478.18	Rab4a	67.0582	-0.376611	0.297093	-2.33187	0.0197075	0.224804	0.232334
ENSMUSG00000048078.17	Tenm4	449.082	-0.358627	0.250649	-2.33565	0.0195097	0.223348	0.232621
ENSMUSG00000003545.4	Fosb	10.4106	0.511143	0.587182	3.02311	0.00250188	NA	0.232908
ENSMUSG00000035900.19	Gramd4	87.7961	-0.369539	0.28091	-2.3176	0.0204713	0.231827	0.233194
ENSMUSG00000052911.10	Lamb2	176.128	-0.367574	0.276737	-2.31527	0.0205983	0.232145	0.23348
ENSMUSG00000025860.16	Xiap	96.9723	-0.369957	0.283819	-2.31559	0.0205805	0.232145	0.233766
ENSMUSG00000017692.9	Rhbdl3	35.2508	-0.400332	0.354172	-2.45454	0.0141064	0.18525	0.234052
ENSMUSG00000035901.15	Dennd5a	591.909	-0.350412	0.22896	-2.37702	0.0174533	0.211045	0.234337
ENSMUSG00000022587.16	Ly6e	36.2389	0.390998	0.334908	2.39831	0.0164709	0.202199	0.234623
ENSMUSG00000037032.18	Apbb1	231.99	0.354163	0.242561	2.3413	0.0192167	0.223132	0.234908
ENSMUSG00000004371.16	Il11	9.94567	0.554954	0.679262	3.18386	0.00145324	NA	0.235192
ENSMUSG00000046997.6	Spsb4	21.147	-0.423662	0.407123	-2.61059	0.00903867	0.139794	0.235475
ENSMUSG00000025468.16	Caly	34.3466	0.394	0.342725	2.41769	0.0156195	0.195157	0.235759
ENSMUSG00000024044.20	Epb41l3	110.372	0.378611	0.307912	2.33691	0.0194441	0.223348	0.236042
ENSMUSG00000031672.9	Got2	133.376	0.371158	0.290168	2.31403	0.0206662	0.232227	0.236324
ENSMUSG00000028064.18	Sema4a	66.7261	-0.378184	0.307262	-2.33521	0.0195322	0.223348	0.236606
ENSMUSG00000001773.15	Folh1	40.2517	-0.391015	0.336614	-2.40014	0.0163889	0.201851	0.236887
ENSMUSG00000008734.10	Gprc5b	634.377	-0.356462	0.251731	-2.3222	0.0202222	0.229838	0.237168
ENSMUSG00000035559.10	Mpv17l2	61.2476	-0.380068	0.313095	-2.34322	0.0191182	0.222682	0.237448
ENSMUSG00000028869.14	Gnl2	34.2614	0.39391	0.346885	2.42273	0.0154044	0.193227	0.23773
ENSMUSG00000033998.10	Kcnk1	275.838	-0.358357	0.261628	-2.30422	0.0212102	0.235647	0.238012
ENSMUSG00000020248.19	Nfyb	28.6924	0.39613	0.355097	2.442	0.0146061	0.187677	0.238295
ENSMUSG00000029447.14	Cct6a	121.406	0.358267	0.26573	2.29441	0.021767	0.24041	0.238578
ENSMUSG00000041117.10	Ccdc8	17.5335	-0.428817	0.432036	-2.66486	0.007702	0.125098	0.238862
ENSMUSG00000061080.12	Lsamp	696.429	-0.347419	0.234252	-2.34005	0.019281	0.223194	0.239146
ENSMUSG00000054863.10	Tafa5	151.678	-0.354441	0.257218	-2.29728	0.0216031	0.239162	0.239429
ENSMUSG00000038473.15	Nos1ap	106.087	0.374639	0.31036	2.32125	0.0202735	0.230142	0.239712
ENSMUSG00000070570.6	Slc17a7	538.672	0.348881	0.2407	2.32256	0.020203	0.229838	0.239994
ENSMUSG00000019997.12	Ccn2	29.1402	0.400681	0.370816	2.48224	0.013056	0.176202	0.240276
ENSMUSG00000103502.2	9330121J05Rik	42.5073	-0.384622	0.334452	-2.37484	0.0175568	0.211583	0.240557
ENSMUSG00000020297.11	Nsg2	175.742	0.352601	0.253837	2.29794	0.0215653	0.239026	0.240838
ENSMUSG00000015846.17	Rxra	116.994	-0.357645	0.268518	-2.28578	0.0222669	0.244752	0.241119
ENSMUSG00000021986.10	Amer2	225.642	-0.349473	0.244596	-2.31178	0.0207897	0.232905	0.241399
ENSMUSG00000038828.14	Tmem214	47.5543	0.374025	0.312479	2.31928	0.0203799	0.231071	0.241679
ENSMUSG00000015478.14	Rnf5	105.421	-0.35823	0.272354	-2.28119	0.022537	0.246038	0.241959
ENSMUSG00000073680.3	Tmem88b	38.9202	0.380977	0.329383	2.35638	0.0184541	0.218746	0.242238
ENSMUSG00000027678.19	Ncoa3	47.4085	0.377191	0.321359	2.33573	0.0195052	0.223348	0.242518
ENSMUSG00000107451.2	Gm44421	13.0132	-0.460323	0.508913	-2.84496	0.00444167	NA	0.242797
ENSMUSG00000031654.17	Cbln1	16.3719	0.430914	0.443787	2.68885	0.00716984	0.119769	0.243075
ENSMUSG00000056515.10	Rab31	267.267	-0.347213	0.240758	-2.31428	0.0206526	0.232227	0.243352
ENSMUSG00000021182.17	Ccdc88c	120.166	-0.35555	0.266588	-2.28021	0.0225951	0.246038	0.243629
ENSMUSG00000023236.8	Scg5	40.3066	0.378806	0.326192	2.34546	0.0190036	0.222423	0.243906
ENSMUSG00000031799.11	Tpm4	52.0771	0.371765	0.309777	2.30971	0.0209042	0.233351	0.244182
ENSMUSG00000028995.15	Hycc1	27.0531	0.392044	0.357338	2.43211	0.0150111	0.190181	0.244458
ENSMUSG00000022186.15	Oxct1	352.348	-0.343787	0.230761	-2.33652	0.0194644	0.223348	0.244733
ENSMUSG00000030806.7	Stx1b	375.92	0.347257	0.243662	2.3043	0.0212058	0.235647	0.245008
ENSMUSG00000035864.15	Syt1	566.744	0.35285	0.261269	2.27972	0.0226245	0.246038	0.245283
ENSMUSG00000025151.17	Maged1	239.968	0.35242	0.2602	2.28031	0.0225896	0.246038	0.245557
ENSMUSG00000008999.8	Bmp7	63.0833	-0.372066	0.313616	-2.31192	0.0207818	0.232905	0.245832
ENSMUSG00000026305.16	Lrrfip1	40.6229	0.38151	0.336117	2.36553	0.0180044	0.215015	0.246105
ENSMUSG00000002985.17	Apoe	10429	-0.341193	0.224274	-2.35222	0.0186619	0.220374	0.246379
ENSMUSG00000095139.3	Pou3f2	88.1773	-0.360619	0.285473	-2.27337	0.0230039	0.248516	0.246652
ENSMUSG00000044229.10	Nxpe4	22.4916	-0.408752	0.400389	-2.55885	0.0105019	0.15333	0.246925
ENSMUSG00000026442.15	Nfasc	1003.79	-0.340942	0.226492	-2.34087	0.0192391	0.223132	0.247198
ENSMUSG00000020785.18	Camkk1	73.0784	0.364716	0.298601	2.28186	0.0224975	0.246038	0.247471
ENSMUSG00000000861.16	Bcl11a	39.4654	0.377196	0.329675	2.34272	0.0191439	0.222705	0.247743
ENSMUSG00000004328.16	Hif3a	42.3917	-0.38209	0.341284	-2.37419	0.0175876	0.211682	0.248015
ENSMUSG00000028480.15	Glipr2	73.3661	0.361774	0.292401	2.27253	0.0230545	0.248776	0.248287
ENSMUSG00000036402.14	Gng12	186.215	-0.346841	0.249529	-2.28335	0.0224097	0.245628	0.248558
ENSMUSG00000020919.12	Stat5b	68.5582	-0.360693	0.29007	-2.26957	0.023234	0.249566	0.248829
ENSMUSG00000026547.16	Tagln2	40.6093	0.37622	0.32911	2.33854	0.0193591	0.223348	0.249099
ENSMUSG00000047514.7	Tspyl1	112.426	0.356188	0.278553	2.26231	0.0236784	0.251462	0.249369
ENSMUSG00000018661.18	Cog1	38.3301	0.376416	0.330423	2.34062	0.0192519	0.223132	0.249639
ENSMUSG00000026176.14	Ctdsp1	127.288	-0.35372	0.273688	-2.25867	0.0239039	0.252365	0.249909
ENSMUSG00000052889.12	Prkcb	267.22	0.345614	0.24926	2.27831	0.022708	0.246454	0.250178
ENSMUSG00000030327.9	Necap1	58.1873	0.363023	0.300041	2.27444	0.0229397	0.248224	0.250448
ENSMUSG00000056004.17	Elapor2	62.5357	-0.366806	0.309788	-2.28991	0.0220263	0.242703	0.250717
ENSMUSG00000040407.19	Akap9	301.823	-0.34372	0.244881	-2.28313	0.0224226	0.245628	0.250986
ENSMUSG00000071757.11	Zhx2	104.918	-0.351324	0.268938	-2.25627	0.0240539	0.252365	0.251254
ENSMUSG00000026077.16	Npas2	73.7234	-0.36187	0.298896	-2.26994	0.0232112	0.249566	0.251523
ENSMUSG00000039542.17	Ncam1	799.928	-0.338615	0.227385	-2.32523	0.0200598	0.228546	0.25179
ENSMUSG00000022323.12	Rida	124.028	-0.358706	0.291375	-2.26015	0.023812	0.252311	0.252058
ENSMUSG00000040759.10	Cmtm5	137.261	-0.347931	0.261067	-2.25738	0.0239842	0.252365	0.252325
ENSMUSG00000021288.20	Klc1	462.763	0.338737	0.229812	2.31538	0.0205924	0.232145	0.252592
ENSMUSG00000030538.16	Cib1	59.1252	-0.361247	0.299494	-2.2672	0.0233781	0.250203	0.252859
ENSMUSG00000030522.15	Mtmr10	46.7139	-0.370778	0.324439	-2.31378	0.0206797	0.232227	0.253125
ENSMUSG00000020841.6	Cpd	224.754	-0.344299	0.251336	-2.26585	0.0234605	0.250203	0.253391
ENSMUSG00000027940.19	Tpm3	135.011	0.345345	0.256735	2.25597	0.0240728	0.252365	0.253658
ENSMUSG00000055065.8	Ddx17	158.096	0.34276	0.249443	2.2641	0.0235682	0.250859	0.253924
ENSMUSG00000017493.13	Igfbp4	69.5536	0.355754	0.288783	2.24936	0.0244894	0.255452	0.25419
ENSMUSG00000026193.16	Fn1	149.075	0.351731	0.277842	2.2435	0.0248645	0.258311	0.254456
ENSMUSG00000015749.13	Anp32e	274.846	-0.34012	0.240854	-2.2794	0.0226435	0.246038	0.254721
ENSMUSG00000028436.9	Dcaf12	89.9964	-0.351679	0.27797	-2.24309	0.0248911	0.258311	0.254986
ENSMUSG00000024304.15	Cdh2	221.637	-0.34069	0.243142	-2.27426	0.0229504	0.248224	0.25525
ENSMUSG00000031955.11	Bcar1	108.958	0.347254	0.265223	2.24503	0.024766	0.257764	0.255513
ENSMUSG00000035597.20	Prpf39	17.3514	0.406551	0.41336	2.57713	0.00996254	0.148694	0.255776
ENSMUSG00000027674.17	Pex5l	115.243	0.350317	0.275075	2.24119	0.0250138	0.258623	0.256039
ENSMUSG00000023495.14	Pcbp4	161.924	-0.342342	0.251139	-2.25708	0.0240033	0.252365	0.256302
ENSMUSG00000043964.15	Orai3	31.4031	-0.379733	0.352061	-2.38268	0.0171869	0.209004	0.256564
ENSMUSG00000020108.5	Ddit4	199.732	-0.34516	0.26072	-2.24528	0.0247502	0.257764	0.256826
ENSMUSG00000017548.16	Suz12	51.3056	-0.361729	0.307701	-2.26905	0.023265	0.249614	0.257088
ENSMUSG00000030643.15	Rab30	56.6336	-0.360214	0.303831	-2.26246	0.0236688	0.251462	0.257348
ENSMUSG00000062753.15	Smim29	32.9842	-0.375703	0.343577	-2.35523	0.0185115	0.21915	0.257609
ENSMUSG00000038206.14	Fbxo8	42.2185	-0.369121	0.327729	-2.31078	0.0208453	0.233248	0.257869
ENSMUSG00000032320.8	Rcn2	350.971	-0.339795	0.24425	-2.2662	0.0234394	0.250203	0.258129
ENSMUSG00000015484.4	Fam163a	40.4611	-0.36994	0.330465	-2.31684	0.0205124	0.232013	0.258388
ENSMUSG00000033400.15	Agl	199.045	-0.340405	0.248271	-2.25634	0.0240496	0.252365	0.258648
ENSMUSG00000029016.14	Clcn6	152.906	-0.342994	0.2576	-2.24269	0.0249169	0.258311	0.258907
ENSMUSG00000025232.9	Hexa	51.0649	-0.36069	0.310109	-2.26554	0.0234799	0.250203	0.259167
ENSMUSG00000003949.17	Hlf	263.825	-0.33775	0.241092	-2.26694	0.0233936	0.250203	0.259426
ENSMUSG00000027347.20	Rasgrp1	229.786	0.344027	0.263568	2.2336	0.0255093	0.261728	0.259685
ENSMUSG00000078640.10	Gm11627	22.3941	-0.391958	0.389712	-2.49212	0.0126982	0.173434	0.259945
ENSMUSG00000024330.18	Col11a2	79.1986	-0.353001	0.293081	-2.23483	0.0254283	0.261369	0.260204
ENSMUSG00000031467.11	Agpat5	166.394	-0.341679	0.259325	-2.23227	0.0255972	0.262343	0.260464
ENSMUSG00000024042.8	Sik1	33.5633	0.372625	0.344162	2.34548	0.0190027	0.222423	0.260722
ENSMUSG00000031447.8	Lamp1	905.596	-0.331974	0.223236	-2.31023	0.0208755	0.233308	0.260981
ENSMUSG00000020840.11	Blmh	29.6251	0.372254	0.344465	2.34468	0.0190433	0.222423	0.261239
ENSMUSG00000005583.17	Mef2c	193.544	0.343516	0.266941	2.22432	0.0261266	0.264423	0.261497
ENSMUSG00000031960.15	Aars	215.015	0.344169	0.269537	2.22248	0.0262511	0.264995	0.261754
ENSMUSG00000038611.18	Phrf1	436.1	-0.336006	0.241697	-2.25629	0.0240525	0.252365	0.262011
ENSMUSG00000067279.4	Ppp1r3c	295.645	-0.334526	0.235965	-2.26968	0.0232269	0.249566	0.262268
ENSMUSG00000050447.16	Lypd6	34.8133	-0.376392	0.355987	-2.3786	0.0173784	0.210514	0.262524
ENSMUSG00000026478.15	Lamc1	184.249	-0.339676	0.255957	-2.23117	0.0256701	0.262517	0.26278
ENSMUSG00000024302.17	Dtna	346.64	-0.33342	0.23262	-2.27718	0.0227756	0.246902	0.263035
ENSMUSG00000060681.16	Slc9a6	90.7248	-0.349612	0.287153	-2.22406	0.0261447	0.264423	0.26329
ENSMUSG00000044477.13	Zfand3	242.126	-0.335403	0.241548	-2.25384	0.0242065	0.253345	0.263545
ENSMUSG00000038871.6	Bpgm	94.0708	-0.344944	0.274193	-2.2183	0.0265341	0.26551	0.263799
ENSMUSG00000026853.16	Crat	105.45	-0.345911	0.27738	-2.21811	0.0265471	0.26551	0.264052
ENSMUSG00000046743.7	Fat4	81.0646	-0.351262	0.293196	-2.22736	0.0259229	0.263097	0.264306
ENSMUSG00000046096.8	Mosmo	41.5906	-0.36237	0.323319	-2.2809	0.0225541	0.246038	0.264559
ENSMUSG00000029291.12	Rufy3	96.8054	0.344963	0.275636	2.21626	0.0266736	0.265576	0.264811
ENSMUSG00000016933.18	Plcg1	119.769	-0.342809	0.269025	-2.21716	0.0266121	0.26555	0.265064
ENSMUSG00000070520.5	Nsmce3	18.8751	0.393364	0.400675	2.51806	0.0118002	0.164119	0.265316
ENSMUSG00000031451.7	Gas6	157.469	-0.337293	0.253049	-2.22752	0.0259123	0.263097	0.265568
ENSMUSG00000003316.15	Glg1	566.863	-0.333251	0.239571	-2.25012	0.024441	0.255231	0.265821
ENSMUSG00000033420.13	Antxr1	73.7964	-0.347078	0.286849	-2.21325	0.0268801	0.266225	0.266073
ENSMUSG00000020486.20	Septin4	127.103	0.352197	0.30164	2.22939	0.0257879	0.263097	0.266326
ENSMUSG00000002342.18	Tmem161a	32.598	-0.371793	0.352716	-2.35742	0.0184025	0.21841	0.266578
ENSMUSG00000097960.2	A330074K22Rik	27.3983	-0.383387	0.381393	-2.45069	0.0142584	0.185968	0.266829
ENSMUSG00000041815.15	Poldip3	106.097	0.340872	0.268918	2.20844	0.0272135	0.268362	0.26708
ENSMUSG00000102918.2	Pcdhgc3	595.41	-0.33327	0.24256	-2.2399	0.0250974	0.259202	0.267331
ENSMUSG00000022678.17	Nde1	89.7251	-0.347093	0.289057	-2.21173	0.0269851	0.26695	0.267581
ENSMUSG00000066829.8	Zfp810	13.0638	0.414596	0.458199	2.67755	0.0074163	NA	0.267832
ENSMUSG00000070532.6	Ccdc190	82.8698	-0.345531	0.285505	-2.20757	0.027274	0.268676	0.268082
ENSMUSG00000073910.11	Mob3b	16.3783	0.431816	0.500034	2.7814	0.00541252	0.0996328	0.268331
ENSMUSG00000021820.19	Camk2g	307.189	-0.332146	0.240355	-2.24189	0.0249684	0.258438	0.26858
ENSMUSG00000032737.14	Inppl1	171.212	-0.334759	0.251313	-2.22015	0.0264084	0.26551	0.268829
ENSMUSG00000026234.13	Ncl	332.771	0.332232	0.242583	2.23471	0.0254364	0.261369	0.269078
ENSMUSG00000024913.17	Lrp5	97.272	-0.344236	0.283768	-2.20342	0.0275653	0.270129	0.269327
ENSMUSG00000005958.16	Ephb3	53.611	-0.351077	0.304234	-2.22499	0.0260817	0.264422	0.269575
ENSMUSG00000062078.16	Qki	1476.27	-0.327487	0.223146	-2.28761	0.0221605	0.243896	0.269823
ENSMUSG00000005716.17	Pvalb	16.9983	0.399697	0.427049	2.58648	0.00969627	0.146708	0.270071
ENSMUSG00000038526.15	Car14	26.3132	-0.371782	0.359098	-2.36959	0.0178078	0.213572	0.270318
ENSMUSG00000037813.14	D630003M21Rik	25.2049	-0.375753	0.369855	-2.40393	0.0162199	0.200623	0.270565
ENSMUSG00000060568.15	Fam78b	20.1343	0.391509	0.409783	2.53178	0.0113485	0.160209	0.270813
ENSMUSG00000056234.16	Ncoa4	58.3474	0.351766	0.309385	2.22938	0.0257884	0.263097	0.27106
ENSMUSG00000055675.7	Kbtbd11	302.799	-0.332071	0.247174	-2.21924	0.0264701	0.26551	0.271306
ENSMUSG00000027712.14	Anxa5	209.96	-0.332173	0.248052	-2.21709	0.0266172	0.26555	0.271553
ENSMUSG00000056698.12	Elmod3	78.1506	-0.34505	0.291053	-2.20174	0.0276837	0.270591	0.271798
ENSMUSG00000047712.9	Ust	38.3618	0.367729	0.353866	2.34615	0.0189686	0.222423	0.272045
ENSMUSG00000002475.17	Abhd3	209.939	-0.331463	0.247996	-2.21379	0.0268434	0.266225	0.272291
ENSMUSG00000068220.7	Lgals1	35.2562	0.378506	0.381587	2.43697	0.014811	0.188921	0.272536
ENSMUSG00000026072.13	Il1r1	17.081	0.392034	0.415118	2.54403	0.0109581	0.157541	0.272782
ENSMUSG00000004233.15	Wars2	12.5491	-0.418464	0.480795	-2.72488	0.00643257	NA	0.273027
ENSMUSG00000036880.11	Acaa2	117.511	-0.336619	0.269311	-2.18812	0.0286606	0.27796	0.273272
ENSMUSG00000025407.8	Gli1	40.2892	-0.354792	0.324241	-2.25311	0.0242519	0.253538	0.273518
ENSMUSG00000025555.15	Farp1	542.576	-0.324571	0.224654	-2.26576	0.023466	0.250203	0.273764
ENSMUSG00000000346.10	Dazap2	356.207	-0.32656	0.234493	-2.23534	0.0253953	0.261369	0.274009
ENSMUSG00000028373.17	Astn2	127.124	-0.337929	0.278912	-2.18034	0.0292325	0.28176	0.274255
ENSMUSG00000030707.16	Coro1a	25.3157	0.36926	0.365823	2.37544	0.0175281	0.211508	0.274501
ENSMUSG00000045969.9	Ing1	55.5428	-0.34737	0.30864	-2.21127	0.0270174	0.266989	0.274746
ENSMUSG00000051451.7	Crebzf	44.8791	0.350267	0.316912	2.22834	0.025858	0.263097	0.274991
ENSMUSG00000032418.16	Me1	124.327	-0.333691	0.268018	-2.1768	0.0294958	0.282269	0.275237
ENSMUSG00000053192.10	Mllt11	58.0491	0.3417	0.294075	2.18614	0.0288054	0.278789	0.275482
ENSMUSG00000019970.16	Sgk1	92.4398	0.338977	0.286625	2.17792	0.0294117	0.282127	0.275727
ENSMUSG00000005125.14	Ndrg1	41.3328	0.351284	0.322566	2.23787	0.0252294	0.260278	0.275971
ENSMUSG00000031024.14	Dennd2b	65.1363	-0.348295	0.315892	-2.21973	0.0264374	0.26551	0.276216
ENSMUSG00000018566.15	Slc2a4	21.9418	-0.385626	0.412933	-2.52352	0.0116186	0.162799	0.27646
ENSMUSG00000034156.17	Tspoap1	309.767	-0.328245	0.251364	-2.18843	0.0286381	0.27796	0.276704
ENSMUSG00000029426.9	Scarb2	452.077	-0.32591	0.24444	-2.19742	0.0279907	0.273157	0.276949
ENSMUSG00000015837.16	Sqstm1	504.924	0.323975	0.236331	2.21541	0.026732	0.265576	0.277194
ENSMUSG00000004849.15	Ap1s1	89.0044	0.334719	0.277962	2.16694	0.0302393	0.285895	0.277438
ENSMUSG00000074364.7	Ehd2	21.3043	0.365127	0.364072	2.3588	0.0183344	0.217877	0.277681
ENSMUSG00000052934.15	Fbxo31	191.461	-0.3255	0.244115	-2.19642	0.0280622	0.273286	0.277924
ENSMUSG00000007850.17	Hnrnph1	125.226	0.328732	0.259148	2.17128	0.0299103	0.284497	0.278168
ENSMUSG00000032366.16	Tpm1	85.2241	0.332546	0.273966	2.16213	0.0306081	0.287349	0.278411
ENSMUSG00000026475.8	Rgs16	20.6042	0.387033	0.423924	2.55015	0.0107677	0.155518	0.278655
ENSMUSG00000107877.3	4933427D14Rik	119.37	-0.346579	0.32092	-2.21797	0.0265567	0.26551	0.2789
ENSMUSG00000064367.1	mt-Nd5	229.786	0.33582	0.288818	2.16274	0.030561	0.287194	0.279144
ENSMUSG00000073411.13	H2-D1	111.728	0.33197	0.276363	2.15636	0.0310554	0.290966	0.279387
ENSMUSG00000032517.17	Mobp	207.13	0.324677	0.248863	2.178	0.0294063	0.282127	0.27963
ENSMUSG00000037933.17	Bicd2	791.448	-0.324461	0.248055	-2.17926	0.029312	0.282058	0.279873
ENSMUSG00000086040.9	Wipf3	111.477	0.331341	0.274474	2.15591	0.0310908	0.291008	0.280115
ENSMUSG00000023994.14	Nfya	19.8155	0.369505	0.382792	2.4138	0.015787	0.19616	0.280357
ENSMUSG00000042156.17	Dzip1	85.2778	-0.33725	0.294597	-2.16693	0.03024	0.285895	0.280599
ENSMUSG00000029804.18	Herc3	116.018	0.330507	0.273285	2.1537	0.0312634	0.291172	0.28084
ENSMUSG00000015090.14	Ptgds	1466.31	-0.321233	0.236331	-2.20152	0.0276989	0.270591	0.281082
ENSMUSG00000050138.9	Kcnk12	18.907	0.395757	0.452289	2.62726	0.00860763	0.134681	0.281323
ENSMUSG00000020805.15	Slc13a5	44.4748	-0.3443	0.318468	-2.2065	0.0273493	0.268854	0.281564
ENSMUSG00000030741.16	Spns1	45.8181	-0.342778	0.314465	-2.19671	0.028041	0.273286	0.281804
ENSMUSG00000028042.16	Zbtb7b	96.7619	-0.328874	0.270961	-2.14955	0.0315906	0.292948	0.282045
ENSMUSG00000029053.17	Prkcz	96.1982	0.333823	0.289086	2.15386	0.031251	0.291172	0.282286
ENSMUSG00000041769.14	Ppp2r2d	45.7692	0.338773	0.304798	2.17442	0.0296736	0.283393	0.282526
ENSMUSG00000025025.15	Mxi1	99.2354	-0.330053	0.276501	-2.14744	0.031758	0.292948	0.282766
ENSMUSG00000041660.9	Bbox1	15.8819	-0.382225	0.421624	-2.53385	0.0112817	0.160085	0.283005
ENSMUSG00000009575.15	Cbx5	334.782	-0.319361	0.232698	-2.20559	0.0274128	0.269196	0.283244
ENSMUSG00000030847.9	Bag3	100.764	0.327912	0.27005	2.14649	0.0318341	0.293091	0.283483
ENSMUSG00000071658.6	Gng3	68.1503	0.332186	0.285027	2.149	0.0316347	0.292948	0.283721
ENSMUSG00000035131.15	Brinp3	33.2852	-0.34994	0.338362	-2.25618	0.0240592	0.252365	0.283959
ENSMUSG00000041986.18	Elmod1	52.6394	0.344196	0.322571	2.21077	0.0270519	0.267049	0.284197
ENSMUSG00000001016.13	Ilf2	53.8215	0.337321	0.302357	2.16758	0.0301907	0.285895	0.284434
ENSMUSG00000041309.18	Nkx6-2	25.6012	-0.355245	0.354031	-2.30544	0.0211419	0.235593	0.284672
ENSMUSG00000027875.13	Hmgcs2	45.7598	-0.342791	0.319575	-2.20182	0.0276782	0.270591	0.284908
ENSMUSG00000001151.11	Pcnt	223.345	-0.322175	0.249557	-2.16371	0.0304866	0.286897	0.285145
ENSMUSG00000049097.10	Ankrd34a	26.4124	0.353633	0.35218	2.29617	0.0216662	0.239578	0.285382
ENSMUSG00000055027.18	Smyd1	10.5925	-0.441441	0.572161	-2.91722	0.00353171	NA	0.285619
ENSMUSG00000032485.15	Scap	214.756	-0.319486	0.240709	-2.17743	0.0294486	0.282127	0.285855
ENSMUSG00000022425.17	Enpp2	748.55	-0.319542	0.243974	-2.16717	0.0302223	0.285895	0.286092
ENSMUSG00000075706.12	Gpx4	294.29	-0.321965	0.254972	-2.14846	0.031677	0.292948	0.286328
ENSMUSG00000027575.20	Arfgap1	72.3665	0.33715	0.308312	2.16952	0.030043	0.285469	0.286565
ENSMUSG00000022687.13	Boc	72.0531	-0.331341	0.290958	-2.14226	0.0321725	0.295245	0.286801
ENSMUSG00000026116.12	Tmem131	184.565	-0.321489	0.254487	-2.14734	0.0317662	0.292948	0.287036
ENSMUSG00000025203.7	Scd2	5993.2	-0.315189	0.224399	-2.21808	0.0265494	0.26551	0.287272
ENSMUSG00000024381.18	Bin1	98.6554	0.325655	0.273605	2.13086	0.0331006	0.301113	0.287508
ENSMUSG00000057649.7	Brd9	45.9242	0.333783	0.303354	2.15315	0.0313071	0.291289	0.287745
ENSMUSG00000032184.6	Lysmd2	50.2003	-0.333143	0.302032	-2.15001	0.0315548	0.292948	0.287981
ENSMUSG00000020716.17	Nf1	382.234	-0.31614	0.237186	-2.17255	0.0298144	0.284448	0.288217
ENSMUSG00000047361.17	Gm973	49.6464	-0.335253	0.310826	-2.16358	0.0304962	0.286897	0.288453
ENSMUSG00000044408.8	Sptssa	28.6056	-0.350282	0.35451	-2.29026	0.0220063	0.242703	0.288689
ENSMUSG00000053716.10	Dusp7	90.507	0.324219	0.27533	2.12206	0.033833	0.304362	0.288925
ENSMUSG00000023909.5	Paqr4	132.987	-0.32082	0.262232	-2.12685	0.033433	0.303592	0.289161
ENSMUSG00000021314.14	Amph	121.821	0.32442	0.276407	2.12173	0.0338604	0.304362	0.289396
ENSMUSG00000031302.17	Nlgn3	94.9841	-0.322427	0.269616	-2.12151	0.0338792	0.304362	0.289631
ENSMUSG00000057614.7	Gnai1	65.4628	0.327646	0.288883	2.12678	0.033438	0.303592	0.289866
ENSMUSG00000021318.16	Gli3	116.686	-0.319924	0.260386	-2.12629	0.0334794	0.303592	0.290101
ENSMUSG00000029467.16	Atp2a2	1232.46	-0.312608	0.223924	-2.20658	0.0273434	0.268854	0.290335
ENSMUSG00000019899.18	Lama2	117.926	-0.330289	0.299911	-2.13739	0.0325663	0.298275	0.290569
ENSMUSG00000013275.10	Slc41a1	664.822	-0.311931	0.220582	-2.21798	0.0265559	0.26551	0.290803
ENSMUSG00000058589.16	Anks1b	169.745	0.321271	0.267916	2.11875	0.0341118	0.304992	0.291037
ENSMUSG00000024425.5	Ndfip1	231.151	0.314518	0.237389	2.16355	0.0304989	0.286897	0.29127
ENSMUSG00000063382.7	Bcl9l	152.343	-0.320277	0.266388	-2.11659	0.0342949	0.306337	0.291503
ENSMUSG00000037095.9	Lrg1	15.3478	0.36564	0.40296	2.45058	0.0142626	0.185968	0.291736
ENSMUSG00000027332.12	Ivd	185.298	-0.316145	0.250364	-2.13168	0.0330332	0.300791	0.29197
ENSMUSG00000021134.18	Srsf5	175.46	0.314611	0.243871	2.1427	0.0321369	0.295206	0.292203
ENSMUSG00000059498.14	Fcgr3	11.8956	0.381846	0.44875	2.59124	0.00956299	NA	0.292436
ENSMUSG00000028932.9	Psmc2	74.0131	0.322221	0.277938	2.11	0.0348582	0.308524	0.292669
ENSMUSG00000025880.13	Smad7	46.8494	0.328893	0.301436	2.13195	0.0330113	0.300791	0.292902
ENSMUSG00000063160.13	Numbl	90.8454	0.32038	0.271803	2.10874	0.034967	0.308524	0.293134
ENSMUSG00000028648.14	Ndufs5	83.5058	-0.321005	0.275662	-2.10683	0.0351326	0.308824	0.293366
ENSMUSG00000025743.15	Sdc3	782.765	-0.311367	0.230889	-2.1713	0.0299082	0.284497	0.293598
ENSMUSG00000039611.3	Pgap4	54.0655	-0.32697	0.298633	-2.123	0.0337538	0.304232	0.29383
ENSMUSG00000046062.6	Ppp1r15b	139.302	0.316869	0.26119	2.1099	0.034867	0.308524	0.294062
ENSMUSG00000090071.5	Cdk5r2	174.621	0.319003	0.270408	2.10424	0.0353576	0.309643	0.294294
ENSMUSG00000042444.11	Mindy2	249.926	-0.313129	0.243728	-2.13566	0.0327073	0.298693	0.294525
ENSMUSG00000075334.3	Rprm	20.6176	0.36384	0.406288	2.45398	0.0141285	0.18525	0.294756
ENSMUSG00000036882.8	Arhgap33	76.0891	0.325136	0.29418	2.11469	0.0344563	0.307058	0.294987
ENSMUSG00000060227.16	Golm2	107.276	-0.316986	0.264759	-2.10374	0.0354014	0.309738	0.295217
ENSMUSG00000029169.12	Dhx15	78.241	0.318579	0.272866	2.09892	0.0358243	0.311118	0.295448
ENSMUSG00000068748.8	Ptprz1	896.655	-0.308414	0.219293	-2.20518	0.0274416	0.269197	0.295679
ENSMUSG00000037010.8	Apln	97.8552	-0.321614	0.284723	-2.10192	0.0355601	0.310069	0.295909
ENSMUSG00000047409.14	Ctdspl	54.8324	-0.324191	0.294629	-2.11059	0.0348075	0.308524	0.296139
ENSMUSG00000030035.15	Wbp1	40.5078	-0.329078	0.311841	-2.13953	0.0323925	0.296973	0.296369
ENSMUSG00000002052.7	Supt6	309.508	0.310599	0.236878	2.14522	0.0319352	0.293642	0.296598
ENSMUSG00000010803.14	Gabra1	164.361	0.320912	0.284356	2.09898	0.0358191	0.311118	0.296827
ENSMUSG00000063511.12	Snrnp70	129.921	0.314517	0.258113	2.10488	0.0353014	0.30944	0.297056
ENSMUSG00000026781.18	Acbd5	163.792	-0.314008	0.256942	-2.10497	0.0352937	0.30944	0.297285
ENSMUSG00000102692.2	Dchs2	20.7792	-0.373005	0.437344	-2.54762	0.0108459	0.156173	0.297513
ENSMUSG00000020811.17	Wscd1	198.634	-0.313323	0.254333	-2.10765	0.0350616	0.308685	0.297741
ENSMUSG00000089809.10	Rasgef1b	24.8511	0.338843	0.344168	2.229	0.0258139	0.263097	0.297969
ENSMUSG00000038805.11	Six3	14.3061	-0.365807	0.419845	-2.49108	0.0127355	NA	0.298197
ENSMUSG00000031749.13	St3gal2	150.829	-0.312442	0.252653	-2.10739	0.0350839	0.308685	0.298424
ENSMUSG00000039485.9	Tspyl4	249.657	0.310572	0.242915	2.1252	0.0335699	0.303592	0.298652
ENSMUSG00000030255.14	Sspn	35.4308	-0.331622	0.324378	-2.16531	0.030364	0.286778	0.298878
ENSMUSG00000035954.11	Dock4	165.572	-0.311644	0.249376	-2.11191	0.0346942	0.308164	0.299105
ENSMUSG00000041959.15	S100a10	51.2965	0.325971	0.307078	2.12284	0.0337675	0.304232	0.299331
ENSMUSG00000026890.20	Lhx6	10.9869	0.39467	0.498052	2.71658	0.00659605	NA	0.299557
ENSMUSG00000040289.9	Hey1	116.494	-0.313809	0.261631	-2.09423	0.0362391	0.313457	0.299783
ENSMUSG00000004945.16	Tmem242	77.5896	-0.318806	0.283003	-2.09028	0.0365925	0.314876	0.300009
ENSMUSG00000053536.8	Cstf2t	103.051	0.313915	0.262823	2.09249	0.0363951	0.314331	0.300234
ENSMUSG00000037876.18	Jmjd1c	155.926	0.312732	0.257365	2.09778	0.0359242	0.311697	0.300459
ENSMUSG00000022899.11	Slc15a2	52.1405	-0.323312	0.299889	-2.10778	0.0350498	0.308685	0.300683
ENSMUSG00000031622.17	Sin3b	93.1232	0.316384	0.273848	2.08745	0.0368474	0.315623	0.300907
ENSMUSG00000053062.17	Jam2	165.356	-0.313193	0.261372	-2.09175	0.036461	0.314356	0.301132
ENSMUSG00000042487.7	Leo1	33.8846	0.332257	0.330158	2.1774	0.0294509	0.282127	0.301355
ENSMUSG00000026626.12	Ppp2r5a	224.172	-0.309428	0.242716	-2.12	0.0340063	0.304629	0.301579
ENSMUSG00000048100.14	Taf13	67.4524	-0.320979	0.293377	-2.09661	0.0360279	0.312308	0.301802
ENSMUSG00000020776.19	Fbf1	109.484	-0.313047	0.262866	-2.08821	0.0367786	0.31561	0.302025
ENSMUSG00000017400.11	Stac2	72.0734	0.317863	0.284775	2.08501	0.0370687	0.316452	0.302248
ENSMUSG00000037465.11	Klf10	21.1	0.342291	0.3631	2.28538	0.0222905	0.244752	0.302471
ENSMUSG00000022346.18	Myc	39.0496	0.330399	0.328603	2.16773	0.0301791	0.285895	0.302694
ENSMUSG00000038784.14	Cnot4	38.5531	0.326193	0.316791	2.13352	0.032882	0.299996	0.302917
ENSMUSG00000021178.10	Psmc1	106.023	0.312163	0.26434	2.08131	0.0374057	0.317796	0.30314
ENSMUSG00000055945.9	Prr18	17.0792	0.348102	0.383197	2.35441	0.0185523	0.219357	0.303363
ENSMUSG00000026278.15	Bok	23.6887	0.335322	0.347142	2.22374	0.0261662	0.264423	0.303586
ENSMUSG00000074794.11	Arrdc3	46.1996	0.328274	0.326042	2.15533	0.0311361	0.291141	0.303808
ENSMUSG00000017421.19	Zfp207	79.4513	0.313573	0.273894	2.07425	0.0380565	0.320961	0.304031
ENSMUSG00000026003.6	Acadl	181.652	-0.307464	0.245455	-2.10179	0.0355714	0.310069	0.304253
ENSMUSG00000028603.16	Scp2	245.513	-0.306213	0.237903	-2.11906	0.0340857	0.304992	0.304475
ENSMUSG00000041261.10	Car8	63.2967	0.326979	0.325224	2.14906	0.03163	0.292948	0.304697
ENSMUSG00000030120.15	Mlf2	824.698	-0.303217	0.218162	-2.18244	0.0290771	0.28084	0.304919
ENSMUSG00000041124.12	Msantd4	72.3779	0.316964	0.291703	2.07906	0.0376121	0.319189	0.305141
ENSMUSG00000025220.9	Oga	196.245	0.308878	0.257394	2.07878	0.0376376	0.319189	0.305363
ENSMUSG00000037035.6	Inhbb	38.0999	0.324058	0.317182	2.12561	0.033536	0.303592	0.305584
ENSMUSG00000006273.15	Atp6v1b2	283.981	0.307368	0.249786	2.08937	0.0366746	0.315294	0.305805
ENSMUSG00000041264.17	Uspl1	36.2229	0.327098	0.327926	2.15421	0.0312238	0.291172	0.306025
ENSMUSG00000022708.17	Zbtb20	957.465	-0.302517	0.216458	-2.18669	0.0287651	0.278686	0.306246
ENSMUSG00000087370.4	Tmem170b	169.019	-0.306796	0.247972	-2.09133	0.0364986	0.314356	0.306466
ENSMUSG00000051177.17	Plcb1	349.718	-0.303877	0.229609	-2.13698	0.0325994	0.298288	0.306685
ENSMUSG00000001270.10	Ckb	5469.72	-0.301743	0.209881	-2.2154	0.026733	0.265576	0.306905
ENSMUSG00000004791.8	Pgf	11.2826	-0.39326	0.514232	-2.74813	0.00599361	NA	0.307125
ENSMUSG00000027907.5	S100a11	27.6486	0.328194	0.334741	2.17144	0.0298982	0.284497	0.307344
ENSMUSG00000030189.16	Ybx3	59.1473	0.316089	0.293817	2.07526	0.0379623	0.320961	0.307563
ENSMUSG00000042066.17	Tmcc2	242.336	-0.304989	0.242175	-2.09895	0.0358209	0.311118	0.307782
ENSMUSG00000021375.12	Kif13a	102.384	-0.308981	0.263993	-2.06653	0.0387783	0.32274	0.308001
ENSMUSG00000042650.4	Alkbh5	282.859	-0.303361	0.232079	-2.12485	0.0335995	0.303592	0.308219
ENSMUSG00000035469.18	Rcbtb1	55.3487	-0.315418	0.293281	-2.07228	0.0382396	0.321679	0.308438
ENSMUSG00000029602.12	Rasal1	48.4773	0.319716	0.30947	2.09919	0.0357998	0.311118	0.308656
ENSMUSG00000026556.17	Vangl2	66.3268	-0.314645	0.292614	-2.06884	0.0385607	0.322115	0.308874
ENSMUSG00000022044.15	Stmn4	78.2577	0.311969	0.281988	2.05977	0.0394208	0.325545	0.309092
ENSMUSG00000071650.7	Ganab	194.49	-0.305516	0.2513	-2.07618	0.0378769	0.320639	0.30931
ENSMUSG00000031683.17	Lsm6	52.432	-0.315557	0.296516	-2.07344	0.0381313	0.321055	0.309527
ENSMUSG00000024892.18	Pcx	242.257	-0.302803	0.235488	-2.10961	0.0348919	0.308524	0.309744
ENSMUSG00000041889.8	Shisa4	250.087	-0.303002	0.237971	-2.10217	0.0355382	0.310069	0.309961
ENSMUSG00000083282.4	Ctsf	97.2639	-0.308239	0.267555	-2.05725	0.0396619	0.326333	0.310178
ENSMUSG00000019872.14	Smpdl3a	57.1591	-0.314848	0.295446	-2.0701	0.0384426	0.322077	0.310394
ENSMUSG00002075551.1	ENSMUSG00002075551	179.259	0.307498	0.264053	2.05924	0.0394714	0.325545	0.31061
ENSMUSG00000030087.12	Klf15	150.575	-0.307412	0.263648	-2.05951	0.0394451	0.325545	0.310826
ENSMUSG00000038860.16	Garnl3	42.8123	0.317654	0.306084	2.08762	0.036832	0.315623	0.311041
ENSMUSG00000104597.2	B230334C09Rik	224.613	-0.307125	0.262607	-2.05994	0.0394042	0.325545	0.311256
ENSMUSG00000027381.18	Bcl2l11	14.2089	0.354428	0.419347	2.46346	0.0137604	NA	0.311471
ENSMUSG00000025613.14	Cct8	95.2759	0.309324	0.275749	2.05239	0.0401319	0.328473	0.311686
ENSMUSG00000027428.10	Rbbp9	43.7841	-0.317394	0.308201	-2.08843	0.0367593	0.31561	0.311901
ENSMUSG00000040327.17	Cul9	150.741	-0.304296	0.253157	-2.06555	0.0388706	0.323221	0.312116
ENSMUSG00000026000.17	Lancl1	63.7496	0.310131	0.281811	2.05145	0.0402232	0.328828	0.31233
ENSMUSG00000036790.6	Slitrk2	89.0999	-0.307133	0.268374	-2.05076	0.0402902	0.328828	0.312544
ENSMUSG00000054091.10	1810037I17Rik	100.069	-0.306988	0.268066	-2.0505	0.0403153	0.328828	0.312758
ENSMUSG00000053560.6	Ier2	27.7156	0.329438	0.350876	2.21321	0.0268834	0.266225	0.312972
ENSMUSG00000041324.15	Inhba	15.0331	0.34792	0.40527	2.41179	0.0158743	0.196866	0.313186
ENSMUSG00000058966.14	Tlcd3b	38.6149	0.31934	0.318584	2.10904	0.0349415	0.308524	0.313399
ENSMUSG00000036192.16	Rorb	238.03	-0.301276	0.238533	-2.09133	0.0364985	0.314356	0.313613
ENSMUSG00000047992.12	Dipk1c	20.9164	-0.333407	0.364405	-2.26143	0.0237328	0.251755	0.313826
ENSMUSG00000058881.14	Zfp516	67.0474	-0.309205	0.282376	-2.04689	0.040669	0.330348	0.314039
ENSMUSG00000000202.10	Btbd17	141.64	-0.305042	0.264644	-2.04633	0.0407237	0.330436	0.314252
ENSMUSG00000035964.9	Tmem59l	80.3111	0.311035	0.291854	2.05288	0.0400841	0.328473	0.314464
ENSMUSG00000024245.5	Tmem178	32.681	0.322501	0.333174	2.14756	0.0317491	0.292948	0.314677
ENSMUSG00000050199.14	Lgr4	81.8722	-0.308148	0.280225	-2.0433	0.0410227	0.331667	0.314889
ENSMUSG00000028532.15	Cachd1	95.2566	-0.305502	0.268264	-2.04309	0.0410438	0.331667	0.315101
ENSMUSG00000022546.6	Gpt	43.3679	-0.314813	0.307385	-2.07699	0.0378026	0.320298	0.315313
ENSMUSG00000068566.14	Myadm	18.5561	0.339154	0.386099	2.33752	0.0194121	0.223348	0.315525
ENSMUSG00000023025.17	Larp4	70.7093	0.307666	0.281359	2.04038	0.0413125	0.332341	0.315736
ENSMUSG00000037624.17	Kcnk2	65.3866	-0.30817	0.284238	-2.0413	0.0412211	0.332175	0.315948
ENSMUSG00000029063.17	Nadk	180.923	-0.300866	0.246829	-2.0643	0.0389895	0.323923	0.316159
ENSMUSG00000030259.13	Rassf8	53.7915	-0.312043	0.300276	-2.0599	0.0394081	0.325545	0.31637
ENSMUSG00000005354.17	Txn2	206.731	-0.300487	0.244916	-2.06769	0.0386689	0.322115	0.31658
ENSMUSG00000021892.15	Sh3bp5	36.4081	0.319058	0.325957	2.12039	0.0339734	0.304629	0.316791
ENSMUSG00000055435.7	Maf	47.9224	0.310518	0.294833	2.05106	0.0402608	0.328828	0.317001
ENSMUSG00000093460.11	Six3os1	9.9161	-0.378059	0.496427	-2.68841	0.00717927	NA	0.31721
ENSMUSG00000006705.14	Pknox1	21.0268	0.331165	0.365818	2.25846	0.023917	0.252365	0.31742
ENSMUSG00000040717.7	Il17rd	17.9548	-0.347261	0.413303	-2.43127	0.015046	0.190366	0.317629
ENSMUSG00000020290.16	Xpo1	50.8251	0.309619	0.293355	2.0468	0.0406776	0.330348	0.317839
ENSMUSG00000027550.15	Lrrcc1	152.363	0.303931	0.270224	2.03296	0.0420566	0.334883	0.318048
ENSMUSG00000042766.18	Trim46	32.4493	0.3169	0.322807	2.10645	0.0351654	0.308824	0.318257
ENSMUSG00000046707.10	Csnk2a2	57.5243	0.306504	0.283935	2.03381	0.0419706	0.334482	0.318466
ENSMUSG00000029151.15	Slc30a3	21.8044	0.331178	0.370183	2.27064	0.023169	0.249566	0.318675
ENSMUSG00000020894.18	Vamp2	463.328	0.296621	0.226948	2.10878	0.034964	0.308524	0.318885
ENSMUSG00000048038.9	Ccdc187	11.1252	-0.39136	0.538561	-2.79933	0.00512083	NA	0.319093
ENSMUSG00000013419.8	Zfp651	181.238	-0.297968	0.240253	-2.06859	0.0385849	0.322115	0.319302
ENSMUSG00000022883.12	Robo1	112.417	-0.301716	0.263873	-2.03138	0.0422167	0.335873	0.31951
ENSMUSG00000031617.17	Tmem184c	89.637	-0.302621	0.270617	-2.0262	0.0427442	0.339207	0.319719
ENSMUSG00000057897.16	Camk2b	410.854	0.297786	0.241975	2.06236	0.0391739	0.325168	0.319927
ENSMUSG00000028528.18	Dnajc6	182.893	0.300172	0.25771	2.03498	0.0418525	0.334181	0.320134
ENSMUSG00000081683.6	Fzd10	8.72456	-0.430272	0.638562	-3.05685	0.00223674	NA	0.320342
ENSMUSG00000020413.12	Hus1	46.6805	-0.310148	0.304404	-2.05482	0.0398968	0.327628	0.320549
ENSMUSG00000081534.4	Slc48a1	208.464	-0.296671	0.236476	-2.07403	0.0380764	0.320961	0.320757
ENSMUSG00000059534.9	Uqcr10	175.21	-0.297904	0.246821	-2.04914	0.0404481	0.329338	0.320964
ENSMUSG00000002660.9	Clpp	78.8205	-0.303421	0.277684	-2.0231	0.0430632	0.340301	0.32117
ENSMUSG00000064325.5	Hhip	30.0151	-0.332276	0.379274	-2.29946	0.021479	0.238351	0.321377
ENSMUSG00000036026.16	Tmem63b	204.578	-0.296545	0.237321	-2.07056	0.0384004	0.322077	0.321583
ENSMUSG00000025608.10	Podxl	13.014	0.348628	0.427634	2.47163	0.01345	NA	0.321789
ENSMUSG00000053025.14	Sv2b	222.392	0.301299	0.269652	2.02104	0.043276	0.340729	0.321995
ENSMUSG00000029819.7	Npy	19.3364	0.326753	0.364896	2.24251	0.0249286	0.258311	0.322201
ENSMUSG00000021866.16	Anxa11	21.2296	0.322364	0.351126	2.19059	0.0284814	0.276795	0.322406
ENSMUSG00000028967.11	Errfi1	69.9114	0.303362	0.280813	2.0208	0.0433005	0.340729	0.322612
ENSMUSG00000020333.18	Acsl6	867.443	-0.293937	0.213461	-2.15397	0.0312426	0.291172	0.322817
ENSMUSG00000029455.15	Aldh2	407.225	-0.295266	0.231373	-2.08453	0.0371117	0.316452	0.323021
ENSMUSG00000024998.18	Plce1	301.644	-0.295197	0.231276	-2.08452	0.0371127	0.316452	0.323225
ENSMUSG00000031144.16	Syp	412.475	0.297463	0.249877	2.03896	0.0414538	0.332984	0.32343
ENSMUSG00000090213.2	Peds1	44.4186	-0.30798	0.303053	-2.04453	0.0409013	0.331304	0.323634
ENSMUSG00000051062.7	Fbll1	12.0616	0.343932	0.418952	2.43851	0.014748	NA	0.323838
ENSMUSG00000022817.16	Itgb5	133.744	-0.298846	0.261993	-2.02043	0.0433392	0.340729	0.324042
ENSMUSG00000029406.16	Pitpnm2	516.582	-0.293513	0.221224	-2.11577	0.0343647	0.306669	0.324246
ENSMUSG00000037712.18	Fermt2	234.859	-0.294208	0.234435	-2.06796	0.0386439	0.322115	0.32445
ENSMUSG00000028607.17	Cpt2	32.3998	-0.311607	0.321421	-2.08357	0.037199	0.316665	0.324654
ENSMUSG00000030341.18	Tnfrsf1a	165.336	0.295146	0.244292	2.04188	0.0411631	0.331992	0.324858
ENSMUSG00000031819.14	Emc8	178.451	-0.29594	0.251644	-2.02692	0.0426704	0.338908	0.325061
ENSMUSG00000005667.9	Mthfd2	16.1877	0.333466	0.393601	2.34342	0.0191077	0.222682	0.325265
ENSMUSG00000040794.6	C1qtnf4	59.8207	0.30229	0.287438	2.0138	0.0440304	0.343891	0.325469
ENSMUSG00000020684.15	Rasl10b	272.505	-0.294283	0.242348	-2.043	0.0410521	0.331667	0.325672
ENSMUSG00000023951.19	Vegfa	147.628	-0.295146	0.251272	-2.02376	0.0429953	0.340247	0.325876
ENSMUSG00000049670.10	Morn4	39.5574	-0.306232	0.306539	-2.04046	0.0413044	0.332341	0.326079
ENSMUSG00000044352.7	Sowaha	40.7824	0.311615	0.3268	2.09399	0.0362605	0.313457	0.326282
ENSMUSG00000061576.16	Dpp6	242.007	-0.296117	0.259051	-2.01216	0.0442033	0.344668	0.326484
ENSMUSG00000021681.9	Aggf1	122.099	-0.295912	0.258301	-2.01256	0.0441612	0.344626	0.326687
ENSMUSG00000022637.12	Cblb	35.5614	0.308023	0.314894	2.05861	0.0395315	0.325545	0.326889
ENSMUSG00000069769.14	Msi2	312.879	-0.292296	0.231598	-2.06781	0.0386577	0.322115	0.327092
ENSMUSG00000020611.15	Gna13	541.579	-0.291763	0.230742	-2.06807	0.038633	0.322115	0.327294
ENSMUSG00000031167.17	Rbm3	86.26	0.297893	0.274158	1.99989	0.0455116	0.351252	0.327496
ENSMUSG00000039982.9	Dtx4	85.7815	-0.298208	0.276663	-1.99934	0.0455714	0.351252	0.327699
ENSMUSG00000052430.16	Bmpr1b	104.969	-0.296574	0.268435	-1.99972	0.0455302	0.351252	0.327901
ENSMUSG00000063796.10	Slc22a8	14.2204	-0.332611	0.400722	-2.36154	0.0181993	NA	0.328103
ENSMUSG00000047261.10	Gap43	79.694	0.298389	0.279944	1.99813	0.0457028	0.351975	0.328304
ENSMUSG00000031111.17	Igsf1	25.5349	-0.316615	0.353736	-2.17911	0.0293235	0.282058	0.328507
ENSMUSG00000052397.9	Ezr	882.772	0.28955	0.217109	2.11226	0.0346643	0.308164	0.328709
ENSMUSG00000056666.14	Retsat	59.6588	-0.298399	0.284828	-1.99642	0.045888	0.353112	0.328911
ENSMUSG00000002489.17	Tiam1	94.9501	0.295788	0.271456	1.99244	0.0463229	0.355004	0.329113
ENSMUSG00000045349.16	Sh2d5	50.8608	0.302648	0.304707	2.02351	0.0430201	0.340247	0.329314
ENSMUSG00000031278.13	Acsl4	45.4911	0.300861	0.29947	2.01131	0.0442928	0.34508	0.329516
ENSMUSG00000030533.17	Unc45a	33.9279	0.304828	0.316612	2.04861	0.0405001	0.329475	0.329718
ENSMUSG00000083558.2	Gm12896	44.5755	-0.303462	0.311417	-2.03506	0.0418444	0.334181	0.32992
ENSMUSG00000015476.7	Prrt1	69.3849	0.296457	0.279973	1.98908	0.0466926	0.356586	0.330121
ENSMUSG00000020863.16	Luc7l3	38.3905	0.301376	0.303767	2.01719	0.0436754	0.342258	0.330322
ENSMUSG00000020105.10	Lrig3	20.9258	-0.31967	0.36943	-2.23456	0.0254465	0.261369	0.330523
ENSMUSG00000035228.16	Ccdc106	11.8205	0.333869	0.413865	2.40175	0.0163167	NA	0.330724
ENSMUSG00000022103.11	Gfra2	61.6405	0.296767	0.28541	1.98884	0.0467193	0.356586	0.330924
ENSMUSG00000033208.8	S100b	863.889	-0.289	0.235224	-2.03749	0.0416007	0.333231	0.331125
ENSMUSG00000041423.17	Paqr6	42.3207	-0.30178	0.311293	-2.02802	0.0425585	0.338306	0.331326
ENSMUSG00000035674.14	Ndufa3	131.297	-0.291538	0.260166	-1.98726	0.0468938	0.356964	0.331527
ENSMUSG00000029394.12	Cdk2ap1	51.2231	-0.29706	0.291781	-1.99068	0.0465162	0.356194	0.331728
ENSMUSG00000026080.15	Chst10	106.094	-0.291089	0.260259	-1.98485	0.0471613	0.358417	0.331929
ENSMUSG00000044147.9	Arf6	118.097	0.290512	0.256956	1.98798	0.0468136	0.356726	0.33213
ENSMUSG00000061175.13	Fnip2	38.2515	0.300555	0.30923	2.02012	0.0433714	0.340729	0.33233
ENSMUSG00000044986.11	Tst	86.2312	-0.293306	0.275351	-1.97705	0.0480364	0.361231	0.33253
ENSMUSG00000040351.12	Ankib1	145.941	-0.289101	0.247848	-2.00101	0.0453913	0.351016	0.33273
ENSMUSG00000020019.5	Ntn4	21.9226	-0.310978	0.349201	-2.1478	0.0317294	0.292948	0.33293
ENSMUSG00000074884.13	Serf2	168.124	-0.288313	0.243089	-2.00959	0.0444749	0.345638	0.333129
ENSMUSG00000025980.15	Hspd1	153.118	0.288763	0.249457	1.9953	0.0460101	0.353761	0.333329
ENSMUSG00000029710.16	Ephb4	26.9964	-0.305524	0.332182	-2.08351	0.0372051	0.316665	0.333528
ENSMUSG00000056854.5	Pou3f4	18.2917	-0.315271	0.367562	-2.21594	0.0266959	0.265576	0.333728
ENSMUSG00000055567.19	Unc80	710.659	-0.285877	0.218165	-2.08699	0.0368889	0.315691	0.333927
ENSMUSG00000052336.9	Cx3cr1	16.3962	0.31641	0.371656	2.23181	0.0256275	0.262368	0.334126
ENSMUSG00000031996.18	Aplp2	1100.89	-0.286517	0.232192	-2.03454	0.0418972	0.334181	0.334325
ENSMUSG00000059288.15	Cdyl	48.6738	0.295015	0.291683	1.98149	0.0475365	0.359317	0.334524
ENSMUSG00000103793.2	Pcdhga6	33.5711	-0.303875	0.331078	-2.07481	0.0380044	0.320961	0.334723
ENSMUSG00000072494.8	Ppp1r3e	20.0047	-0.310028	0.35429	-2.15959	0.0308043	0.288902	0.334922
ENSMUSG00000034243.18	Golgb1	440.098	-0.285265	0.226241	-2.0498	0.0403838	0.3291	0.33512
ENSMUSG00000022175.10	Lrp10	148.821	-0.287411	0.251303	-1.98401	0.0472551	0.358417	0.335319
ENSMUSG00000036002.13	Atosb	85.0929	-0.290029	0.270819	-1.96523	0.0493877	0.36561	0.335517
ENSMUSG00000033685.14	Ucp2	221.408	-0.28686	0.248293	-1.98826	0.0467829	0.356726	0.335716
ENSMUSG00000048371.9	Pdp2	32.3273	-0.304047	0.335277	-2.08591	0.0369865	0.316238	0.335914
ENSMUSG00000046215.4	Rprml	17.174	0.313873	0.369744	2.21855	0.0265173	0.26551	0.336111
ENSMUSG00000003657.10	Calb2	18.2124	0.316656	0.379192	2.25576	0.024086	0.252365	0.336309
ENSMUSG00000034751.18	Mast4	273.94	-0.284633	0.228417	-2.03801	0.0415492	0.333103	0.336507
ENSMUSG00000021047.8	Nova1	43.1222	-0.294474	0.299972	-1.98408	0.0472468	0.358417	0.336705
ENSMUSG00000048826.8	Dact2	24.4503	0.303716	0.339526	2.09604	0.0360788	0.312461	0.336903
ENSMUSG00000097789.3	Ctxnd1	59.3225	-0.291622	0.288602	-1.96539	0.0493692	0.36561	0.3371
ENSMUSG00000048332.14	Lhfpl6	96.0373	-0.287903	0.266957	-1.95913	0.0500978	0.367149	0.337298
ENSMUSG00000024268.17	Celf4	252.035	0.285761	0.250703	1.97685	0.0480589	0.361231	0.337495
ENSMUSG00000003208.10	Yju2	16.7046	0.309982	0.362528	2.18457	0.0289207	0.279616	0.337692
ENSMUSG00000047786.13	Lix1	127.653	-0.28554	0.25122	-1.97453	0.0483213	0.362272	0.337889
ENSMUSG00000025702.16	Marchf8	95.0682	-0.286737	0.261182	-1.96149	0.0498218	0.366983	0.338085
ENSMUSG00000021219.17	Rgs6	63.3488	-0.290714	0.286391	-1.96099	0.0498797	0.366983	0.338282
ENSMUSG00000029319.9	Coq2	63.4224	-0.291191	0.289077	-1.96352	0.0495855	0.36651	0.338478
ENSMUSG00000031824.16	6430548M08Rik	351.502	0.284844	0.247787	1.97899	0.0478169	0.360651	0.338674
ENSMUSG00000058248.13	Kcnh1	58.5143	0.293763	0.302872	1.98387	0.0472707	0.358417	0.33887
ENSMUSG00000048911.16	Rnf24	63.8861	-0.28974	0.28281	-1.95674	0.050378	0.368621	0.339066
ENSMUSG00000073155.13	Stmp1	34.0288	-0.296269	0.31456	-2.01085	0.0443409	0.345168	0.339261
ENSMUSG00000062908.13	Acadm	90.614	-0.287279	0.270091	-1.95256	0.0508713	0.37108	0.339456
ENSMUSG00000046111.19	Cep295	43.0713	-0.294345	0.309301	-1.99453	0.0460941	0.354117	0.339652
ENSMUSG00000035443.11	Thyn1	31.5676	0.297906	0.326824	2.04249	0.0411029	0.331792	0.339848
ENSMUSG00000047216.9	Cdh19	68.4397	-0.288215	0.281975	-1.94978	0.0512024	0.372782	0.340043
ENSMUSG00000055322.17	Tns1	246.451	-0.282126	0.231192	-2.01418	0.0439902	0.343864	0.340239
ENSMUSG00000034165.17	Ccnd3	112.819	-0.284112	0.255353	-1.95851	0.0501703	0.367394	0.340434
ENSMUSG00000048109.11	Rbm15	55.6512	0.287946	0.282526	1.94841	0.0513654	0.373018	0.340629
ENSMUSG00000060733.14	Ipmk	48.2581	-0.290272	0.295116	-1.96198	0.0497652	0.366983	0.340824
ENSMUSG00000022770.18	Dlg1	117.991	0.28329	0.251894	1.9614	0.0498326	0.366983	0.341019
ENSMUSG00000042271.14	Nxt2	37.5208	-0.294453	0.31621	-2.00656	0.0447966	0.347562	0.341214
ENSMUSG00000023452.20	Pisd	72.2987	-0.287095	0.280081	-1.94502	0.0517723	0.373507	0.341408
ENSMUSG00000070056.7	Mfhas1	244.38	-0.281653	0.234737	-1.99952	0.0455517	0.351252	0.341602
ENSMUSG00000025352.7	Gdf11	75.8687	-0.28542	0.270015	-1.94355	0.0519501	0.373873	0.341796
ENSMUSG00000056413.17	Adap1	100.492	0.285424	0.270211	1.94337	0.051971	0.373873	0.34199
ENSMUSG00000047193.17	Dync2h1	49.5409	-0.293233	0.311757	-1.99378	0.0461758	0.354455	0.342183
ENSMUSG00000049090.4	Ptgr3	59.1449	-0.287041	0.280923	-1.94452	0.0518329	0.373507	0.342376
ENSMUSG00000016239.12	Lonrf3	79.4748	-0.284953	0.268781	-1.94251	0.0520748	0.374152	0.342569
ENSMUSG00000027346.16	Gpcpd1	36.8909	0.292997	0.312007	1.99323	0.0462363	0.354629	0.342762
ENSMUSG00000026623.17	Lpgat1	192.182	0.282798	0.251698	1.95927	0.0500807	0.367149	0.342954
ENSMUSG00000024193.9	Phf1	35.0728	-0.292052	0.308135	-1.9833	0.0473342	0.358417	0.343147
ENSMUSG00000000881.13	Dlg3	84.4032	0.284566	0.268068	1.94138	0.0522126	0.374749	0.343339
ENSMUSG00000041670.20	Rims1	175.55	0.283394	0.259586	1.94722	0.0515089	0.373018	0.343531
ENSMUSG00000050840.9	Cdh20	96.3045	-0.284697	0.269365	-1.94065	0.0523006	0.374952	0.343722
ENSMUSG00000022219.11	Cideb	37.0668	-0.294572	0.320728	-2.01607	0.0437926	0.342604	0.343914
ENSMUSG00000022940.18	Pigp	15.827	-0.309692	0.376399	-2.22765	0.0259036	0.263097	0.344105
ENSMUSG00000049932.4	H2ax	34.2133	0.291501	0.308119	1.98098	0.0475937	0.359461	0.344296
ENSMUSG00000033909.18	Usp36	68.3058	0.286695	0.284729	1.94239	0.0520895	0.374152	0.344487
ENSMUSG00000074909.6	Ranbp6	25.1645	0.295802	0.328581	2.03887	0.0414633	0.332984	0.344678
ENSMUSG00000029816.11	Gpnmb	26.3252	0.294374	0.323755	2.02197	0.043179	0.340642	0.344868
ENSMUSG00000007989.8	Fzd3	157.052	-0.280913	0.246687	-1.96108	0.0498692	0.366983	0.345059
ENSMUSG00000027367.17	Stard7	166.945	-0.280056	0.243032	-1.96604	0.0492939	0.36561	0.345251
ENSMUSG00000026634.17	Angel2	42.6293	-0.287334	0.296043	-1.9496	0.0512237	0.372782	0.345442
ENSMUSG00000049422.8	Chchd10	494.766	-0.278951	0.218887	-2.04488	0.0408664	0.331304	0.345633
ENSMUSG00000030616.17	Sytl2	24.602	0.296021	0.335036	2.05655	0.0397296	0.326604	0.345823
ENSMUSG00000026490.19	Cdc42bpa	537.717	-0.278779	0.215543	-2.05877	0.0395166	0.325545	0.346014
ENSMUSG00000061517.9	Sox21	107.635	-0.2817	0.262252	-1.93451	0.0530505	0.376446	0.346204
ENSMUSG00000027998.12	Plrg1	20.6878	-0.303964	0.365294	-2.17528	0.0296091	0.283066	0.346394
ENSMUSG00000038582.16	Pptc7	108.476	-0.281014	0.256661	-1.94016	0.0523607	0.374952	0.346583
ENSMUSG00000059173.21	Pde1a	69.1294	0.284034	0.280721	1.93038	0.0535594	0.377489	0.346773
ENSMUSG00000026749.12	Nek6	104.552	0.280825	0.258985	1.93515	0.0529717	0.376446	0.346963
ENSMUSG00000021033.12	Gstz1	55.0638	-0.2853	0.290554	-1.93723	0.0527177	0.376074	0.347152
ENSMUSG00000018196.19	Glrx2	54.5266	-0.284338	0.285491	-1.93149	0.0534223	0.377298	0.347342
ENSMUSG00000046711.17	Hmga1	112.311	0.279963	0.254299	1.93921	0.0524756	0.374958	0.347531
ENSMUSG00000028614.15	Ndc1	30.9387	-0.290541	0.321624	-2.00237	0.0452448	0.350171	0.347721
ENSMUSG00000028670.15	Lypla2	119.661	0.278852	0.251193	1.93982	0.0524012	0.374956	0.34791
ENSMUSG00000028519.17	Dab1	132.739	-0.279588	0.260317	-1.92672	0.0540149	0.379276	0.3481
ENSMUSG00000008200.16	Fnbp4	27.619	0.291767	0.32874	2.02426	0.0429433	0.340212	0.34829
ENSMUSG00000025103.9	Btbd1	272.338	-0.277471	0.236921	-1.96986	0.0488548	0.364876	0.348479
ENSMUSG00000042719.18	Naa25	38.7543	0.28627	0.304841	1.95433	0.0506626	0.369846	0.348668
ENSMUSG00000034462.10	Pkd2	86.2355	-0.279565	0.264657	-1.92051	0.0547932	0.38257	0.348857
ENSMUSG00000003420.9	Fcgrt	39.3967	-0.286609	0.307981	-1.96034	0.0499566	0.36709	0.349046
ENSMUSG00000020115.4	Tbk1	28.9516	0.28779	0.314718	1.97698	0.0480444	0.361231	0.349235
ENSMUSG00000025134.3	Alyref	56.6734	0.281685	0.282607	1.91904	0.0549796	0.383075	0.349423
ENSMUSG00000041528.17	Rnf123	73.0601	-0.280065	0.271902	-1.91566	0.0554079	0.384741	0.349612
ENSMUSG00000020409.11	Slu7	59.5814	0.281263	0.282358	1.91707	0.0552296	0.384071	0.3498
ENSMUSG00000116138.2	C030006K11Rik	40.691	-0.284833	0.303702	-1.94667	0.051574	0.373018	0.349989
ENSMUSG00000064043.16	Trerf1	90.1392	-0.283122	0.296425	-1.93125	0.0534521	0.377298	0.350177
ENSMUSG00000068551.13	Zfp467	35.0128	-0.286764	0.315439	-1.97426	0.0483519	0.362272	0.350366
ENSMUSG00000027502.12	Rtf2	64.0515	0.279612	0.278051	1.91008	0.0561229	0.387645	0.350554
ENSMUSG00000068039.14	Tcp1	103.513	0.276956	0.258575	1.91605	0.0553591	0.384686	0.350743
ENSMUSG00000024212.11	Mllt1	118.074	-0.276087	0.249528	-1.92896	0.0537358	0.378448	0.350931
ENSMUSG00000048707.10	Tprn	33.4157	0.285605	0.314452	1.96763	0.0491104	0.365417	0.351119
ENSMUSG00000033981.15	Gria2	225.724	-0.275679	0.247723	-1.93093	0.0534921	0.377298	0.351308
ENSMUSG00000059974.11	Ntm	235.063	-0.27486	0.232839	-1.96866	0.0489921	0.36532	0.351495
ENSMUSG00000049739.11	Zfp646	89.0796	-0.276579	0.261386	-1.90982	0.0561565	0.387645	0.351683
ENSMUSG00000031734.14	Irx3	24.5706	-0.295301	0.358174	-2.1256	0.0335365	0.303592	0.351871
ENSMUSG00000059991.8	Nptx2	58.777	0.341986	0.507647	2.67637	0.00744243	0.121724	0.352059
ENSMUSG00000018796.14	Acsl1	35.1192	0.282204	0.303711	1.93543	0.0529373	0.376446	0.352247
ENSMUSG00000024008.17	Cpne5	40.8898	0.286175	0.323499	1.98995	0.0465961	0.356516	0.352435
ENSMUSG00000022858.17	Tra2b	70.543	0.27669	0.269066	1.9014	0.0572503	0.390174	0.352622
ENSMUSG00000020536.13	Llgl1	224.122	-0.273827	0.231004	-1.96915	0.0489353	0.365186	0.352809
ENSMUSG00000039831.17	Arhgap29	20.9735	0.289245	0.337091	2.03834	0.041516	0.333103	0.352996
ENSMUSG00000034413.15	Neurl1b	111.95	-0.275922	0.262971	-1.90431	0.0568704	0.389364	0.353183
ENSMUSG00000041688.17	Amot	271.234	-0.274167	0.242639	-1.93556	0.0529219	0.376446	0.353369
ENSMUSG00000078794.5	Dact3	199.403	-0.274283	0.249103	-1.92038	0.05481	0.38257	0.353556
ENSMUSG00000051586.18	Mical3	464.899	-0.274676	0.254709	-1.911	0.0560047	0.387645	0.353742
ENSMUSG00000035275.15	Raver2	59.8417	-0.277915	0.283248	-1.90129	0.0572635	0.390174	0.353928
ENSMUSG00000063430.10	Wscd2	34.6071	0.284456	0.320475	1.97605	0.0481491	0.361619	0.354114
ENSMUSG00000070643.12	Sox13	35.2415	-0.282365	0.310369	-1.94668	0.0515728	0.373018	0.3543
ENSMUSG00000015850.12	Adamtsl4	86.6513	-0.278518	0.289077	-1.90559	0.0567029	0.389364	0.354486
ENSMUSG00000063358.18	Mapk1	277.015	0.272969	0.230726	1.96535	0.0493737	0.36561	0.354671
ENSMUSG00000022438.7	Parvb	57.3379	-0.27716	0.280479	-1.8978	0.057722	0.391634	0.354857
ENSMUSG00000002996.18	Hbp1	23.317	-0.288046	0.337609	-2.03567	0.0417837	0.334181	0.355042
ENSMUSG00000055485.7	Soga1	1326.54	-0.272766	0.230185	-1.96609	0.0492878	0.36561	0.355227
ENSMUSG00000001763.15	Tspan33	23.6359	-0.286354	0.330723	-2.00959	0.0444749	0.345638	0.355411
ENSMUSG00000027782.11	Kpna4	82.5906	0.274968	0.264653	1.89738	0.0577772	0.391634	0.355595
ENSMUSG00000001025.9	S100a6	56.7566	0.276349	0.279473	1.89408	0.0582144	0.393127	0.35578
ENSMUSG00000036356.16	Csgalnact1	37.2493	-0.280073	0.302922	-1.92519	0.0542052	0.379882	0.355964
ENSMUSG00000025278.10	Flnb	69.0171	0.276894	0.285374	1.89681	0.0578534	0.391867	0.356149
ENSMUSG00000020864.14	Ankrd40	334.883	-0.272129	0.234492	-1.94823	0.0513878	0.373018	0.356333
ENSMUSG00000121513.1	Ptprg	193.636	-0.272737	0.250411	-1.90936	0.056215	0.387764	0.356517
ENSMUSG00000026836.16	Acvr1	51.3739	0.278333	0.297009	1.91056	0.0560615	0.387645	0.356701
ENSMUSG00000043811.6	Rtn4r	30.3648	0.281244	0.313134	1.94732	0.0514969	0.373018	0.356884
ENSMUSG00000014444.18	Piezo1	24.3861	0.283577	0.324465	1.98244	0.0474305	0.358805	0.357068
ENSMUSG00000032816.17	Igdcc4	220.047	-0.271988	0.24127	-1.92747	0.0539208	0.379182	0.357251
ENSMUSG00000079523.9	Tmsb10	53.2264	0.275684	0.281176	1.89072	0.0586619	0.395347	0.357434
ENSMUSG00000027937.16	Jtb	44.6889	-0.277	0.29045	-1.89934	0.0575196	0.391016	0.357617
ENSMUSG00000039384.9	Dusp10	12.1928	0.300293	0.389547	2.2462	0.024691	NA	0.3578
ENSMUSG00000022091.7	Sorbs3	114.29	-0.272444	0.252372	-1.90381	0.0569353	0.389364	0.357982
ENSMUSG00000032667.18	Pon2	220.683	-0.272111	0.249139	-1.90879	0.0562887	0.387806	0.358164
ENSMUSG00000036777.9	Anln	21.9835	0.284791	0.33209	2.00775	0.0446699	0.346866	0.358346
ENSMUSG00000029545.14	Acads	25.1419	-0.28553	0.335414	-2.02017	0.0433653	0.340729	0.358528
ENSMUSG00000037060.4	Cavin3	76.5648	-0.274916	0.278264	-1.88745	0.0590996	0.397156	0.35871
ENSMUSG00000050896.13	Rtn4rl2	28.4817	0.28634	0.339235	2.03468	0.0418832	0.334181	0.358891
ENSMUSG00000020695.15	Mrc2	18.6738	0.287113	0.344013	2.05248	0.0401235	0.328473	0.359072
ENSMUSG00000028990.14	Lzic	18.7554	-0.292113	0.36417	-2.13639	0.0326477	0.298439	0.359254
ENSMUSG00000064125.15	Prr36	18.9389	0.291283	0.361318	2.12403	0.0336675	0.303914	0.359435
ENSMUSG00000035851.15	Ythdc1	49.0591	0.275221	0.28553	1.88902	0.0588891	0.396078	0.359616
ENSMUSG00000030605.16	Mfge8	686.039	-0.270655	0.22958	-1.95641	0.0504164	0.368621	0.359796
ENSMUSG00002075795.1	Gm54867	6783.24	0.270614	0.226424	1.96753	0.0491219	0.365417	0.359977
ENSMUSG00000034818.18	Celf5	101.305	0.273315	0.272315	1.88221	0.0598078	0.400197	0.360157
ENSMUSG00000060206.12	Zfp462	377.068	-0.270477	0.234473	-1.93916	0.0524813	0.374958	0.360338
ENSMUSG00000024053.12	Emilin2	61.3303	-0.276803	0.298294	-1.90516	0.0567597	0.389364	0.360518
ENSMUSG00000022197.17	Pdzd2	152.063	-0.271155	0.251873	-1.89801	0.0576946	0.391634	0.360697
ENSMUSG00000021413.10	Prpf4b	36.9596	0.277507	0.302948	1.91418	0.0555977	0.385773	0.360877
ENSMUSG00000003559.9	As3mt	35.9274	-0.277993	0.306939	-1.92245	0.0545497	0.38132	0.361057
ENSMUSG00000019054.14	Fis1	116.541	-0.270676	0.252723	-1.89382	0.0582488	0.393127	0.361236
ENSMUSG00000022623.18	Shank3	477.515	-0.26978	0.23165	-1.94446	0.05184	0.373507	0.361416
ENSMUSG00000024966.10	Stip1	121.834	0.271296	0.264285	1.87922	0.0602143	0.401201	0.361595
ENSMUSG00000031148.15	Gpkow	76.5168	-0.271349	0.266715	-1.8769	0.0605315	0.401888	0.361775
ENSMUSG00000007021.6	Syngr3	44.2535	0.276501	0.304106	1.91156	0.0559328	0.387525	0.361954
ENSMUSG00000030350.9	Prmt8	29.538	0.279215	0.319965	1.95432	0.0506628	0.369846	0.362133
ENSMUSG00000020844.7	Nxn	79.7168	-0.271278	0.271047	-1.87296	0.0610743	0.403004	0.362313
ENSMUSG00000032735.16	Ablim3	17.9952	0.285166	0.347951	2.05901	0.0394933	0.325545	0.362492
ENSMUSG00000014164.16	Klhl3	39.9907	0.276876	0.310067	1.92337	0.0544336	0.381067	0.362671
ENSMUSG00000031409.2	Tceal6	26.114	0.282629	0.338055	2.01805	0.0435864	0.341846	0.36285
ENSMUSG00000031971.16	Ccsap	28.223	0.277488	0.314095	1.93402	0.0531106	0.376588	0.363028
ENSMUSG00000018476.8	Kdm6b	203.729	0.268925	0.244438	1.90268	0.0570819	0.389909	0.363206
ENSMUSG00000039737.12	Prkrip1	15.2096	0.288569	0.362524	2.12011	0.0339964	0.304629	0.363385
ENSMUSG00000042429.10	Adora1	413.512	-0.268419	0.224263	-1.96322	0.0496201	0.36651	0.363563
ENSMUSG00000029657.16	Hsph1	219.418	0.300604	0.406792	2.3052	0.0211552	0.235593	0.363741
ENSMUSG00000000223.14	Drp2	133.8	-0.268675	0.245208	-1.89946	0.0575045	0.391016	0.363918
ENSMUSG00000040213.14	Kyat3	16.3048	-0.287758	0.360879	-2.11188	0.0346964	0.308164	0.364096
ENSMUSG00000024900.6	Cpt1a	215.446	-0.268272	0.232042	-1.93475	0.0530214	0.376446	0.364273
ENSMUSG00000078349.5	AW011738	24.3796	-0.280417	0.331161	-1.98909	0.0466913	0.356586	0.36445
ENSMUSG00000028645.12	Slc2a1	209.402	-0.268265	0.243582	-1.90124	0.0572709	0.390174	0.364627
ENSMUSG00000042520.17	Ubap2l	147.349	0.26795	0.24194	1.90374	0.0569447	0.389364	0.364804
ENSMUSG00000070337.5	Gpr179	20.8925	-0.283558	0.348185	-2.05453	0.039924	0.327628	0.364981
ENSMUSG00000062380.5	Tubb3	154.993	0.26851	0.257045	1.87484	0.0608144	0.402596	0.365158
ENSMUSG00000045005.10	Fzd5	12.5588	-0.303313	0.4201	-2.35526	0.01851	NA	0.365334
ENSMUSG00000024955.16	Esrra	82.2365	-0.268529	0.262271	-1.86751	0.0618307	0.405889	0.365511
ENSMUSG00000073131.13	Vma21	34.8433	-0.27387	0.305469	-1.90249	0.0571074	0.389909	0.365688
ENSMUSG00000029311.17	Hsd17b11	103.55	-0.268372	0.262822	-1.86603	0.062037	0.406707	0.365864
ENSMUSG00000009681.11	Bcr	394.314	-0.267091	0.221871	-1.96495	0.0494204	0.36561	0.366041
ENSMUSG00000021451.17	Sema4d	180.462	-0.266914	0.23855	-1.9073	0.0564818	0.388747	0.366217
ENSMUSG00000053644.14	Aldh7a1	408.807	-0.266858	0.220762	-1.96805	0.0490625	0.365417	0.366393
ENSMUSG00000039911.14	Spsb1	92.6582	0.26748	0.255981	1.87119	0.061319	0.403974	0.366569
ENSMUSG00000021796.16	Bmpr1a	186.402	-0.266634	0.234229	-1.91861	0.0550342	0.383075	0.366744
ENSMUSG00000020519.6	Sap30l	54.0624	-0.272038	0.297523	-1.88317	0.059678	0.400183	0.36692
ENSMUSG00000024831.15	Ighmbp2	12.5049	0.289211	0.376017	2.17002	0.0300054	NA	0.367095
ENSMUSG00000031827.15	Cotl1	317.716	-0.266389	0.235891	-1.91215	0.0558563	0.387282	0.36727
ENSMUSG00000053175.18	Bcl3	39.034	0.271631	0.296684	1.88039	0.0600555	0.400711	0.367445
ENSMUSG00000027709.10	Mccc1	50.653	-0.269814	0.284174	-1.86322	0.062432	0.408185	0.36762
ENSMUSG00000000567.6	Sox9	643.708	-0.266798	0.212461	-2.00363	0.0451102	0.349418	0.367795
ENSMUSG00000021303.15	Gng4	24.9082	0.276989	0.327375	1.96542	0.049366	0.36561	0.367969
ENSMUSG00000047085.15	Lrrc4b	463.187	-0.266164	0.225846	-1.94445	0.0518406	0.373507	0.368144
ENSMUSG00000005823.10	Gpr108	41.4835	-0.271033	0.296478	-1.87748	0.0604524	0.401888	0.368318
ENSMUSG00000004113.20	Cacna1b	207.219	-0.265991	0.241493	-1.89422	0.0581964	0.393127	0.368492
ENSMUSG00000028383.18	Hsdl2	112.335	-0.26623	0.250408	-1.87483	0.0608161	0.402596	0.368666
ENSMUSG00000023367.15	Tmem176a	66.6843	-0.267827	0.272044	-1.85521	0.0635657	0.412772	0.36884
ENSMUSG00000060275.15	Nrg2	14.0674	-0.290193	0.384329	-2.2024	0.0276371	NA	0.369013
ENSMUSG00000073889.11	Il11ra1	57.4684	-0.27103	0.299446	-1.88112	0.0599562	0.400526	0.369187
ENSMUSG00000034570.13	Inpp5j	37.7173	0.271093	0.300161	1.88236	0.0597874	0.400197	0.36936
ENSMUSG00000059811.14	Atl2	75.3797	-0.266814	0.265631	-1.85502	0.0635938	0.412772	0.369533
ENSMUSG00000025475.18	Adgra1	114.541	-0.265594	0.248553	-1.87528	0.0607546	0.402596	0.369706
ENSMUSG00000039234.12	Sec24d	38.6719	0.2701	0.295616	1.87235	0.0611587	0.403201	0.369879
ENSMUSG00000105843.3	Gm19439	22.094	-0.276931	0.333405	-1.98324	0.047341	0.358417	0.370052
ENSMUSG00000028161.18	Ppp3ca	402.874	0.26519	0.228061	1.93095	0.0534893	0.377298	0.370225
ENSMUSG00000059866.14	Tnip2	17.2442	0.278933	0.343267	2.02242	0.0431329	0.340565	0.370397
ENSMUSG00000017264.17	Exosc10	42.5289	0.269088	0.29066	1.86318	0.0624365	0.408185	0.370569
ENSMUSG00000029310.14	Nudt9	156.462	-0.26506	0.253646	-1.86246	0.0625385	0.408567	0.370742
ENSMUSG00000045087.9	S1pr5	32.7152	-0.274166	0.32497	-1.94794	0.0514217	0.373018	0.370914
ENSMUSG00000031555.17	Adam9	151.043	-0.264558	0.244629	-1.87855	0.0603057	0.401525	0.371086
ENSMUSG00000027339.16	Rassf2	249.785	-0.264464	0.243242	-1.88141	0.0599158	0.400526	0.371258
ENSMUSG00000029761.17	Cald1	29.7854	0.270897	0.308159	1.89472	0.0581289	0.393127	0.37143
ENSMUSG00000046321.9	Hs3st2	16.1461	0.283207	0.365353	2.11449	0.0344736	0.307058	0.371602
ENSMUSG00000037971.11	Cfap68	32.0501	-0.270999	0.309371	-1.89752	0.0577588	0.391634	0.371773
ENSMUSG00000004951.11	Hspb1	265.2	0.264498	0.250399	1.86559	0.0620983	0.406824	0.371944
ENSMUSG00000034755.20	Pcdh11x	30.734	-0.273785	0.325231	-1.94723	0.0515068	0.373018	0.372116
ENSMUSG00000036270.17	Edc4	63.1815	0.265806	0.27314	1.84465	0.065089	0.416481	0.372287
ENSMUSG00000041881.14	Ndufa7	99.3005	-0.264388	0.256066	-1.85482	0.0636218	0.412772	0.372458
ENSMUSG00000021629.11	Slc30a5	47.8491	-0.267127	0.28653	-1.85147	0.0641017	0.413031	0.372628
ENSMUSG00000026670.16	Uap1	36.1439	0.268455	0.297534	1.86723	0.0618691	0.405889	0.372799
ENSMUSG00000024150.13	Mcfd2	50.3316	0.266742	0.285272	1.84908	0.0644458	0.414111	0.37297
ENSMUSG00000102742.2	Pcdhga11	64.8164	-0.266651	0.284843	-1.84848	0.0645327	0.414386	0.37314
ENSMUSG00000029009.18	Mthfr	24.1766	0.272269	0.321797	1.93192	0.0533695	0.377298	0.37331
ENSMUSG00000032503.19	Arpp21	109.903	0.263637	0.256538	1.85013	0.0642951	0.41371	0.37348
ENSMUSG00000037936.16	Scarb1	22.6374	0.272258	0.324857	1.94036	0.0523355	0.374952	0.373651
ENSMUSG00000030527.16	Crtc3	87.5427	-0.263886	0.263457	-1.84229	0.0654329	0.417473	0.373821
ENSMUSG00000021779.20	Thrb	77.6429	-0.263769	0.262144	-1.84316	0.0653055	0.417067	0.373991
ENSMUSG00000027710.15	Acad9	35.7468	-0.26832	0.306089	-1.87991	0.0601198	0.400856	0.374161
ENSMUSG00000022570.8	Gfus	15.9506	0.278864	0.357825	2.07393	0.0380859	0.320961	0.374331
ENSMUSG00000039952.16	Dag1	323.098	-0.262481	0.225396	-1.92505	0.0542227	0.379882	0.374501
ENSMUSG00000022234.16	Cct5	106.267	0.262928	0.259501	1.84212	0.0654581	0.417473	0.37467
ENSMUSG00000110332.2	Gm19935	15.1303	-0.28253	0.374511	-2.14636	0.0318441	0.293091	0.37484
ENSMUSG00000003346.15	Abhd17a	126.463	-0.262057	0.243579	-1.86743	0.0618415	0.405889	0.37501
ENSMUSG00000046897.18	Zfp740	92.9979	-0.262364	0.254363	-1.84694	0.0647565	0.414972	0.375179
ENSMUSG00000000531.6	Tamalin	19.0415	0.279883	0.364882	2.10308	0.0354584	0.309947	0.375348
ENSMUSG00000042613.10	Pbxip1	404.738	-0.262421	0.216448	-1.9602	0.0499724	0.36709	0.375517
ENSMUSG00000001964.15	Emd	44.3546	0.265165	0.289387	1.84409	0.0651694	0.416481	0.375686
ENSMUSG00000036611.6	Eepd1	23.5215	0.270738	0.326239	1.93861	0.0525485	0.375152	0.375855
ENSMUSG00000046329.15	Slc25a23	423.842	-0.261378	0.220766	-1.93632	0.0528282	0.376446	0.376024
ENSMUSG00000033272.14	Slc35a4	80.5072	-0.261949	0.266618	-1.82936	0.0673462	0.424896	0.376193
ENSMUSG00000060882.6	Kcnd2	82.5546	-0.261565	0.261801	-1.83216	0.0669279	0.423221	0.376362
ENSMUSG00000020132.11	Rab21	288.885	-0.260968	0.223586	-1.92306	0.0544729	0.381067	0.376531
ENSMUSG00000059401.15	Mamld1	37.3975	0.265186	0.299974	1.85609	0.0634402	0.412613	0.3767
ENSMUSG00000029482.5	Aacs	46.2678	0.264091	0.291778	1.84115	0.0655999	0.41781	0.376869
ENSMUSG00000040389.16	Wdr47	61.1536	0.263966	0.290945	1.83981	0.065796	0.418775	0.377037
ENSMUSG00000050423.12	Ppp1r3g	56.8941	-0.263163	0.285026	-1.83204	0.0669454	0.423221	0.377205
ENSMUSG00000003585.14	Sec14l2	150.39	-0.260316	0.247288	-1.84948	0.0643884	0.414026	0.377373
ENSMUSG00000051185.10	Fam174a	31.6244	-0.265619	0.306476	-1.86914	0.0616039	0.404998	0.377542
ENSMUSG00000021810.4	Ecd	32.4264	0.264792	0.300986	1.85592	0.0634653	0.412613	0.377709
ENSMUSG00000046574.9	Prr12	260.421	-0.260192	0.227543	-1.90427	0.0568755	0.389364	0.377877
ENSMUSG00000000489.8	Pdgfb	13.9098	0.280701	0.378466	2.15624	0.0310648	NA	0.378045
ENSMUSG00000042744.17	Hectd4	1067.11	-0.261099	0.210524	-1.97889	0.0478281	0.360651	0.378213
ENSMUSG00000037447.17	Arid5a	82.4851	0.260509	0.265212	1.8232	0.0682729	0.427013	0.37838
ENSMUSG00000039058.12	Ak5	54.5536	0.262066	0.285031	1.82684	0.0677245	0.425761	0.378547
ENSMUSG00000037003.17	Tns2	63.6238	-0.261001	0.274185	-1.82044	0.0686925	0.428495	0.378715
ENSMUSG00000033342.16	Plppr5	18.9464	0.271016	0.340803	1.98701	0.0469209	0.356964	0.378882
ENSMUSG00000031232.18	Magt1	34.6452	-0.263956	0.301553	-1.85316	0.0638588	0.412848	0.379049
ENSMUSG00000078517.14	Emc1	328.381	-0.259482	0.232921	-1.88252	0.0597651	0.400197	0.379215
ENSMUSG00000033006.11	Sox10	38.9448	0.262827	0.293059	1.83663	0.066264	0.420897	0.379382
ENSMUSG00000034930.17	Rtkn	45.6891	0.261998	0.286017	1.82704	0.067694	0.425761	0.379548
ENSMUSG00000090862.4	Rps13	148.689	0.259327	0.237044	1.86944	0.0615619	0.404998	0.379714
ENSMUSG00000036019.9	Tmtc2	40.4094	-0.262587	0.292003	-1.83445	0.0665869	0.422092	0.37988
ENSMUSG00000030287.16	Itpr2	127.048	-0.259262	0.243417	-1.85248	0.0639568	0.412848	0.380046
ENSMUSG00000032870.9	Smap2	101.921	0.259306	0.251254	1.83611	0.0663418	0.421106	0.380211
ENSMUSG00000049630.7	C1ql3	24.9705	0.265663	0.315336	1.88896	0.058897	0.396078	0.380377
ENSMUSG00000021236.17	Entpd5	66.6689	-0.259843	0.271791	-1.81548	0.0694503	0.431217	0.380543
ENSMUSG00000090952.4	Gm17251	7.21542	-0.318888	0.515213	-2.69125	0.00711843	NA	0.380708
ENSMUSG00000020777.17	Acox1	607.325	-0.259897	0.210707	-1.97086	0.0487394	0.364594	0.380874
ENSMUSG00000029121.17	Crmp1	91.9896	0.260225	0.278518	1.81616	0.0693465	0.430857	0.381039
ENSMUSG00000021720.12	Rnf180	25.7768	-0.265977	0.322213	-1.90868	0.0563037	0.387806	0.381204
ENSMUSG00000045038.15	Prkce	259.925	0.258246	0.24122	1.85226	0.0639879	0.412848	0.381369
ENSMUSG00000032497.20	Lrrfip2	42.9923	0.261569	0.294758	1.83283	0.0668278	0.423218	0.381534
ENSMUSG00000033066.18	Gas7	188.222	0.258467	0.259714	1.81852	0.0689847	0.429462	0.381699
ENSMUSG00000038984.5	Tspyl5	20.0543	0.268134	0.335846	1.9598	0.0500189	0.367144	0.381863
ENSMUSG00000039860.20	Srrm3	27.9398	0.263841	0.312236	1.87402	0.0609278	0.402761	0.382028
ENSMUSG00000049100.16	Pcdh10	555.437	-0.259019	0.213788	-1.95167	0.050977	0.371562	0.382192
ENSMUSG00000028333.11	Anp32b	87.4204	0.258253	0.262555	1.81414	0.0696565	0.431511	0.382356
ENSMUSG00000040234.17	Tm7sf3	110.233	-0.258434	0.266263	-1.81167	0.0700375	0.433144	0.38252
ENSMUSG00000039849.7	Pcif1	125.476	-0.257529	0.244095	-1.84135	0.0655701	0.41781	0.382684
ENSMUSG00000029313.19	Aff1	188.19	0.257478	0.241153	1.84817	0.0645776	0.414392	0.382848
ENSMUSG00000045176.4	Borcs6	58.7501	-0.259602	0.285109	-1.81517	0.0694981	0.431228	0.383012
ENSMUSG00000055493.5	Epm2a	44.5275	-0.260314	0.294483	-1.82679	0.0677308	0.425761	0.383176
ENSMUSG00000037224.16	Zfyve28	37.1423	0.260967	0.300373	1.8381	0.0660482	0.419933	0.38334
ENSMUSG00000029516.20	Cit	17125.2	-0.273056	0.364495	-2.08182	0.0373588	0.317686	0.383503
ENSMUSG00000087141.2	Plcxd2	87.559	0.258032	0.273236	1.8059	0.0709342	0.436469	0.383667
ENSMUSG00000049295.18	Zfp219	133.823	-0.256951	0.252218	-1.8217	0.0684999	0.428147	0.38383
ENSMUSG00000032501.10	Trib1	205.305	0.257037	0.23024	1.87713	0.0605006	0.401888	0.383993
ENSMUSG00000020836.16	Coro6	12.7319	0.274351	0.370633	2.10922	0.0349257	NA	0.384156
ENSMUSG00000022231.11	Sema5a	115.283	-0.256972	0.257199	-1.81397	0.0696817	0.431511	0.384319
ENSMUSG00000005813.13	Metap1	24.8008	0.262563	0.314289	1.87376	0.0609633	0.402761	0.384481
ENSMUSG00000027350.9	Chgb	159.376	0.257722	0.277049	1.80383	0.0712587	0.436469	0.384644
ENSMUSG00000019785.15	Clvs2	11.9048	0.278364	0.389166	2.19084	0.028463	NA	0.384807
ENSMUSG00000044224.17	Dnajc21	11.8594	0.273089	0.36837	2.09693	0.0360001	NA	0.384969
ENSMUSG00000024290.10	Rock1	55.0584	-0.257596	0.280657	-1.80369	0.0712792	0.436469	0.385131
ENSMUSG00000043419.12	Rnf227	43.6843	0.257979	0.285103	1.80744	0.0706942	0.435484	0.385294
ENSMUSG00000032333.7	Stoml1	35.8936	0.258802	0.295341	1.82101	0.0686057	0.428495	0.385456
ENSMUSG00000050148.10	Ubqln2	206.999	0.255766	0.234638	1.8563	0.0634103	0.412613	0.385618
ENSMUSG00000024132.7	Eci1	63.8893	-0.256835	0.276199	-1.79946	0.0719457	0.437974	0.38578
ENSMUSG00000029131.15	Dnajb6	64.4393	0.256092	0.26749	1.79878	0.0720539	0.437974	0.385942
ENSMUSG00000028341.10	Nr4a3	18.284	0.268193	0.352176	2.01962	0.0434226	0.340846	0.386104
ENSMUSG00000059327.10	Eda	10.5994	-0.284142	0.415036	-2.30017	0.0214386	NA	0.386265
ENSMUSG00000009293.18	Ube2g2	41.2373	0.2576	0.288146	1.80778	0.0706413	0.435444	0.386427
ENSMUSG00000039286.13	Fndc3b	58.8838	0.25626	0.272322	1.79728	0.072291	0.438579	0.386588
ENSMUSG00000020607.8	Lratd1	59.5836	0.25662	0.278412	1.79849	0.0720989	0.437974	0.386749
ENSMUSG00000037622.15	Wdtc1	126.774	-0.255235	0.243776	-1.82943	0.0673352	0.424896	0.38691
ENSMUSG00000018800.15	Abca5	60.4893	-0.256192	0.273411	-1.79664	0.0723924	0.438624	0.387071
ENSMUSG00000025793.18	Hgs	83.9812	0.255164	0.257613	1.80383	0.0712587	0.436469	0.387231
ENSMUSG00000042121.17	Ssh1	84.3476	-0.255213	0.259961	-1.80113	0.0716823	0.437551	0.387392
ENSMUSG00000041329.14	Atp1b2	3316.35	-0.25616	0.215403	-1.92767	0.0538961	0.379182	0.387552
ENSMUSG00000008393.10	Carhsp1	169.941	-0.254838	0.233996	-1.85292	0.0638934	0.412848	0.387713
ENSMUSG00000074785.6	Plxnc1	60.6062	-0.255723	0.275773	-1.79397	0.0728184	0.440146	0.387873
ENSMUSG00000028753.13	Vwa5b1	11.8672	-0.27572	0.388227	-2.18087	0.0291927	NA	0.388033
ENSMUSG00000007617.19	Homer1	82.6866	0.255321	0.274177	1.79213	0.0731119	0.441114	0.388193
ENSMUSG00000030603.17	Psmc4	70.9538	0.254661	0.261931	1.79606	0.0724852	0.438744	0.388353
ENSMUSG00000028633.8	Ctps	32.7986	0.257796	0.300506	1.82431	0.0681053	0.426817	0.388513
ENSMUSG00000022474.16	Pmm1	245.61	-0.254829	0.226735	-1.87617	0.0606326	0.402275	0.388673
ENSMUSG00000021702.8	Thbs4	77.2498	0.256173	0.286579	1.79982	0.0718885	0.437955	0.388832
ENSMUSG00000001663.11	Gstt1	27.4525	-0.258863	0.311739	-1.85225	0.0639899	0.412848	0.388991
ENSMUSG00000021589.14	Rhobtb3	90.2633	-0.254002	0.255583	-1.80049	0.0717835	0.437634	0.389151
ENSMUSG00000026430.17	Rassf5	17.6517	0.269038	0.364604	2.07065	0.0383917	0.322077	0.38931
ENSMUSG00000022887.10	Masp1	36.5831	-0.256878	0.298276	-1.81657	0.069283	0.430748	0.389469
ENSMUSG00000025366.9	Esyt1	14.1245	0.267358	0.358606	2.04204	0.0411472	NA	0.389628
ENSMUSG00000063882.13	Uqcrh	192.329	-0.253866	0.232466	-1.85198	0.0640292	0.412848	0.389787
ENSMUSG00000035226.6	Rims4	97.7116	0.254584	0.27788	1.78841	0.0737098	0.442684	0.389945
ENSMUSG00000022557.12	Bop1	38.6603	0.255703	0.292436	1.80321	0.0713548	0.436469	0.390104
ENSMUSG00000030970.17	Ctbp2	45.5693	-0.2554	0.289867	-1.79902	0.0720153	0.437974	0.390263
ENSMUSG00000027176.9	Cstf3	16.9392	0.265619	0.355777	2.02562	0.0428042	0.339397	0.390421
ENSMUSG00000032570.18	Atp2c1	174.008	-0.25277	0.239259	-1.82668	0.0677485	0.425761	0.39058
ENSMUSG00000074968.12	Ano3	35.7392	0.258365	0.32163	1.87739	0.060465	0.401888	0.390739
ENSMUSG00000022285.18	Ywhaz	570.08	0.253254	0.221584	1.8856	0.0593488	0.398261	0.390898
ENSMUSG00000007594.11	Hapln4	64.7404	0.253401	0.280979	1.78339	0.074523	0.445619	0.391057
ENSMUSG00000056895.5	H2bc27	21.2121	0.25938	0.329177	1.90545	0.0567213	0.389364	0.391215
ENSMUSG00000040220.11	Gas8	22.6801	0.258524	0.325274	1.88938	0.0588407	0.396078	0.391374
ENSMUSG00000032977.10	Slx9	41.9499	0.253345	0.284734	1.78506	0.0742519	0.444848	0.391532
ENSMUSG00000113029.3	Gm40578	18.4981	-0.260088	0.336247	-1.93281	0.0532602	0.377079	0.39169
ENSMUSG00000002984.18	Tomm40	81.3357	0.251842	0.262424	1.78081	0.0749433	0.447278	0.391849
ENSMUSG00000042097.18	Zfp239	14.8832	0.262686	0.349473	1.99165	0.0464096	NA	0.392007
ENSMUSG00000039361.12	Picalm	136.092	0.251646	0.242073	1.81344	0.0697642	0.431738	0.392164
ENSMUSG00000032508.9	Myd88	38.6911	0.253495	0.292634	1.79325	0.0729323	0.440314	0.392322
ENSMUSG00000021009.16	Ptpn21	25.6008	-0.257736	0.325379	-1.88673	0.0591971	0.397526	0.39248
ENSMUSG00000026043.19	Col3a1	17.3546	0.271896	0.390617	2.18113	0.0291739	0.281485	0.392638
ENSMUSG00000024985.22	Tcf7l2	91.6063	-0.251411	0.266076	-1.77562	0.0757963	0.448488	0.392795
ENSMUSG00000030317.9	Timp4	419.616	-0.250941	0.251037	-1.79122	0.0732576	0.441426	0.392952
ENSMUSG00000039917.11	Rhbdd2	103.322	-0.250958	0.260907	-1.77766	0.0754594	0.447587	0.39311
ENSMUSG00000027637.4	Rab5if	72.7249	-0.251309	0.275904	-1.772	0.0763948	0.450216	0.393267
ENSMUSG00000015217.12	Hmgb3	21.5663	-0.257849	0.332104	-1.90995	0.0561394	0.387645	0.393425
ENSMUSG00000034591.6	Slc41a2	20.7853	0.256272	0.323334	1.87456	0.0608526	0.402596	0.393582
ENSMUSG00000057914.16	Cacnb2	32.3118	0.253995	0.30834	1.82371	0.0681952	0.426817	0.393739
ENSMUSG00000074403.3	H3c13	46.0835	0.252801	0.301025	1.80314	0.0713655	0.436469	0.393896
ENSMUSG00000054889.11	Dsp	492.494	-0.288284	0.457174	-2.46248	0.0137981	0.182677	0.394053
ENSMUSG00000022361.15	Zhx1	109.054	-0.249753	0.248448	-1.7894	0.0735501	0.442113	0.39421
ENSMUSG00000020453.18	Patz1	113.334	-0.24966	0.256212	-1.77634	0.0756771	0.448239	0.394367
ENSMUSG00000028927.7	Padi2	83.9801	-0.249615	0.257976	-1.77384	0.0760899	0.449265	0.394524
ENSMUSG00000022338.9	Eny2	38.2126	-0.251591	0.294985	-1.78767	0.0738291	0.442684	0.394681
ENSMUSG00000036570.15	Fxyd1	289.597	-0.249465	0.24688	-1.79085	0.0733169	0.4415	0.394837
ENSMUSG00000002105.16	Slc39a13	28.5939	-0.253276	0.310692	-1.8264	0.0677907	0.425761	0.394994
ENSMUSG00000016382.16	Pls3	91.5561	0.249391	0.252651	1.78011	0.0750574	0.447525	0.39515
ENSMUSG00000056938.18	Acbd4	32.344	-0.251892	0.299583	-1.79648	0.0724187	0.438624	0.395306
ENSMUSG00000056296.18	Synpr	17.7708	0.25949	0.34871	1.97838	0.0478863	0.3608	0.395462
ENSMUSG00000024560.8	Cxxc1	64.5785	-0.249326	0.266268	-1.76468	0.0776173	0.453436	0.395618
ENSMUSG00000000197.9	Nalcn	123.988	-0.248977	0.253636	-1.77634	0.0756773	0.448239	0.395774
ENSMUSG00000032440.14	Tgfbr2	22.9642	0.254187	0.32113	1.85954	0.06295	0.410615	0.395929
ENSMUSG00000020135.14	Apc2	492.868	-0.250636	0.215742	-1.8932	0.0583307	0.393397	0.396085
ENSMUSG00000062929.9	Cfl2	34.3997	0.250365	0.293085	1.77937	0.0751787	0.447525	0.396241
ENSMUSG00000037235.14	Mxd4	281.338	-0.248574	0.248903	-1.78207	0.0747384	0.446622	0.396396
ENSMUSG00000029128.13	Rab28	41.6636	-0.250116	0.29044	-1.77492	0.0759118	0.448623	0.396551
ENSMUSG00000036814.14	Slc6a20a	24.5876	-0.253701	0.321128	-1.85763	0.063221	0.41188	0.396706
ENSMUSG00000006362.17	Cbfa2t3	24.1787	0.258342	0.347957	1.97168	0.0486466	0.36419	0.396861
ENSMUSG00000031245.9	Hmgn5	44.65	-0.24956	0.285045	-1.76711	0.0772094	0.452178	0.397016
ENSMUSG00000010277.8	Bltp2	677.67	-0.251355	0.207734	-1.93312	0.0532214	0.377079	0.397171
ENSMUSG00000041828.17	Abca8a	13.9742	-0.262284	0.367791	-2.06438	0.0389818	NA	0.397325
ENSMUSG00000027669.15	Gnb4	22.7776	0.255774	0.336685	1.91925	0.0549527	0.383075	0.39748
ENSMUSG00000055553.17	Kxd1	36.3134	-0.249881	0.29445	-1.77905	0.0752309	0.447525	0.397634
ENSMUSG00000032519.12	Slc25a38	43.1685	-0.24873	0.28574	-1.76368	0.0777858	0.454138	0.397789
ENSMUSG00000046447.4	Camk2n1	1370.5	-0.250061	0.212385	-1.90405	0.0569043	0.389364	0.397943
ENSMUSG00000040028.11	Elavl1	88.1569	0.247313	0.251194	1.77114	0.076537	0.450771	0.398098
ENSMUSG00000041645.15	Ddx24	159.123	0.24766	0.237064	1.80344	0.0713193	0.436469	0.398252
ENSMUSG00000038366.16	Lasp1	215.455	-0.248029	0.230323	-1.82492	0.0680134	0.426811	0.398406
ENSMUSG00000026618.12	Iars2	68.7074	-0.2473	0.26596	-1.75434	0.0793723	0.459967	0.39856
ENSMUSG00000030630.17	Fah	31.2864	-0.24924	0.299387	-1.78427	0.0743798	0.445315	0.398714
ENSMUSG00000064339.1	mt-Rnr2	8612.72	0.256836	0.350119	1.97555	0.0482062	0.361759	0.398868
ENSMUSG00000020178.7	Adora2a	11.175	-0.263266	0.379307	-2.1145	0.0344722	NA	0.399022
ENSMUSG00000037514.19	Pank2	40.262	-0.248249	0.29073	-1.76651	0.0773097	0.452298	0.399176
ENSMUSG00000103088.2	Pcdhgb6	49.6723	-0.247587	0.286117	-1.75852	0.0786584	0.457242	0.399329
ENSMUSG00000031385.15	Plxnb3	131.588	-0.246444	0.267608	-1.74901	0.0802898	0.463093	0.399483
ENSMUSG00000019558.15	Slc6a8	297.835	-0.248102	0.219832	-1.8617	0.0626451	0.408979	0.399637
ENSMUSG00000021149.9	Gtpbp4	43.8994	0.247662	0.292244	1.76571	0.0774442	0.452706	0.39979
ENSMUSG00000026824.12	Kcnj3	55.9708	0.246508	0.274134	1.74784	0.0804912	0.463093	0.399943
ENSMUSG00000020614.14	Fam20a	78.8786	-0.24668	0.28167	-1.75089	0.0799648	0.461975	0.400097
ENSMUSG00000031790.9	Mmp15	58.9547	-0.246115	0.269283	-1.74663	0.0807011	0.463661	0.40025
ENSMUSG00000020719.15	Ddx5	425.979	0.248312	0.21533	1.8809	0.0599851	0.400526	0.400403
ENSMUSG00000020397.16	Med7	23.4943	0.249034	0.311464	1.81068	0.0701907	0.43373	0.400556
ENSMUSG00000028010.17	Gar1	23.1998	0.24908	0.314305	1.81871	0.0689553	0.429462	0.400709
ENSMUSG00000024732.8	Ccdc86	20.5091	0.250032	0.321449	1.84431	0.065138	0.416481	0.400862
ENSMUSG00000027447.7	Cst3	4998.45	-0.249109	0.206095	-1.92712	0.0539648	0.379208	0.401014
ENSMUSG00000034247.10	Plekhm1	62.0308	0.245142	0.265619	1.74328	0.0812845	0.465304	0.401167
ENSMUSG00000037152.12	Ndufc1	42.8916	-0.24637	0.292011	-1.75938	0.0785128	0.457242	0.40132
ENSMUSG00000031422.17	Morf4l2	101.494	0.245008	0.259524	1.74749	0.0805518	0.463093	0.401472
ENSMUSG00000022519.15	Srl	7.67016	-0.274206	0.432295	-2.34966	0.0187906	NA	0.401624
ENSMUSG00000026830.10	Ermn	14.6158	0.254646	0.352029	1.97648	0.0481	NA	0.401777
ENSMUSG00000033088.20	Triobp	78.374	-0.244785	0.257377	-1.74866	0.0803495	0.463093	0.401929
ENSMUSG00000044505.6	Lingo4	7.72701	-0.278215	0.448639	-2.41954	0.01554	NA	0.402081
ENSMUSG00000025421.16	Hdhd2	200.538	-0.245172	0.237014	-1.78934	0.0735599	0.442113	0.402233
ENSMUSG00000027829.16	Ccnl1	21.4052	0.252238	0.341415	1.92537	0.0541833	0.379882	0.402385
ENSMUSG00000040490.5	Lrfn2	20.9444	0.250086	0.328942	1.87019	0.0614572	0.404601	0.402536
ENSMUSG00000018411.18	Mapt	313.846	0.246058	0.223816	1.83489	0.0665221	0.421966	0.402688
ENSMUSG00000070319.7	Eif3g	65.3834	0.24441	0.263656	1.74072	0.0817328	0.466449	0.402839
ENSMUSG00000066900.12	Suds3	92.0351	-0.244311	0.250367	-1.75602	0.0790849	0.45917	0.40299
ENSMUSG00000019082.19	Slc25a22	111.71	0.244113	0.25632	1.7463	0.0807581	0.463704	0.403142
ENSMUSG00000005533.11	Igf1r	269.159	-0.245436	0.226918	-1.82064	0.0686615	0.428495	0.403293
ENSMUSG00000005917.16	Otx1	31.7507	-0.247034	0.311192	-1.80159	0.0716096	0.437551	0.403444
ENSMUSG00000055799.14	Tcf7l1	49.8305	-0.244393	0.278163	-1.73797	0.0822157	0.46747	0.403594
ENSMUSG00000017943.16	Gdap1l1	49.3487	0.244288	0.277105	1.73711	0.0823677	0.46747	0.403745
ENSMUSG00000021097.16	Clmn	491.732	-0.244865	0.231106	-1.80411	0.0712144	0.436469	0.403896
ENSMUSG00000062296.9	Trank1	308.121	-0.244162	0.24244	-1.77054	0.0766371	0.451078	0.404046
ENSMUSG00000001700.11	Gramd2b	78.3117	-0.243767	0.261578	-1.73894	0.0820445	0.466808	0.404196
ENSMUSG00000020368.16	Canx	625.119	-0.246246	0.216378	-1.86413	0.062304	0.407887	0.404346
ENSMUSG00000001229.10	Dpp9	69.4709	0.243633	0.264402	1.73612	0.0825432	0.46747	0.404496
ENSMUSG00000078234.7	Klhdc7a	115.515	-0.243802	0.242263	-1.76889	0.0769114	0.451538	0.404646
ENSMUSG00000078161.9	Erich3	233.014	-0.257191	0.372586	-2.0706	0.0383963	0.322077	0.404796
ENSMUSG00000090122.4	Kcne1l	47.8325	-0.243759	0.279382	-1.73532	0.0826841	0.467613	0.404946
ENSMUSG00000036106.16	Prr5	76.0952	-0.243263	0.264654	-1.73401	0.082916	0.46829	0.405096
ENSMUSG00000000263.16	Glra1	19.1883	-0.25256	0.352132	-1.97039	0.0487938	0.36471	0.405245
ENSMUSG00000021062.16	Rab15	96.1361	0.243166	0.265023	1.73328	0.0830465	0.46829	0.405394
ENSMUSG00000027194.17	Ttc17	84.6345	-0.24317	0.267052	-1.73224	0.0832301	0.468573	0.405544
ENSMUSG00000003279.18	Dlgap1	683.091	-0.246835	0.208764	-1.90054	0.057362	0.390511	0.405693
ENSMUSG00000054855.14	Rnd1	19.1959	0.250404	0.341256	1.91852	0.0550456	0.383075	0.405841
ENSMUSG00000085795.9	Zfp703	232.175	0.244793	0.224116	1.82633	0.0678007	0.425761	0.40599
ENSMUSG00000038594.10	Cep85l	127.327	-0.243501	0.240986	-1.77007	0.0767154	0.451256	0.406139
ENSMUSG00000089762.4	Ier5l	42.6775	0.243761	0.286702	1.74073	0.0817301	0.466449	0.406287
ENSMUSG00000026135.18	Zfp142	495.465	-0.245216	0.219655	-1.84507	0.0650267	0.416419	0.406435
ENSMUSG00000019822.13	Smpd2	43.2946	-0.243477	0.283203	-1.73626	0.0825182	0.46747	0.406583
ENSMUSG00000026209.16	Dnpep	36.886	-0.244208	0.296293	-1.756	0.0790879	0.45917	0.406731
ENSMUSG00000034274.12	Thoc5	17.0219	0.248888	0.336634	1.89489	0.0581074	0.393127	0.406879
ENSMUSG00000029681.13	Bcl7b	56.5717	-0.242652	0.276289	-1.72868	0.0838656	0.470305	0.407027
ENSMUSG00000028034.16	Fubp1	60.6867	0.242284	0.268781	1.72699	0.0841689	0.470385	0.407175
ENSMUSG00000038070.16	Cntln	19.0617	-0.246996	0.32748	-1.85339	0.0638268	0.412848	0.407323
ENSMUSG00000050666.15	Vstm4	10.9998	-0.26127	0.396916	-2.18308	0.02903	NA	0.407471
ENSMUSG00000031665.8	Sall1	99.4911	-0.242042	0.255778	-1.73574	0.082609	0.46747	0.407619
ENSMUSG00000013089.16	Etv5	173.149	-0.243228	0.230252	-1.79711	0.0723179	0.438579	0.407766
ENSMUSG00000021241.8	Isca2	34.8491	-0.243766	0.303588	-1.76863	0.0769558	0.451538	0.407914
ENSMUSG00000032281.12	Acsbg1	1549.41	-0.246	0.206945	-1.90383	0.0569327	0.389364	0.408061
ENSMUSG00000117901.2	Gm54798	13.5573	-0.251134	0.355993	-1.98239	0.0474355	NA	0.408208
ENSMUSG00000034958.12	Atcay	81.626	0.241598	0.278978	1.72439	0.0846377	0.471001	0.408356
ENSMUSG00000027968.12	Larp7	12.8804	0.25025	0.352402	1.96434	0.0494913	NA	0.408503
ENSMUSG00000036545.10	Adamts2	30.2525	-0.243461	0.308188	-1.77852	0.0753185	0.447525	0.40865
ENSMUSG00000031227.9	Magee1	101.471	0.241132	0.26453	1.72286	0.0849143	0.471208	0.408797
ENSMUSG00000027455.17	Nsfl1c	69.3565	0.241071	0.259144	1.72676	0.0842107	0.470385	0.408944
ENSMUSG00000028005.14	Gucy1b1	54.8008	0.241149	0.273949	1.72066	0.0853126	0.472237	0.409091
ENSMUSG00000022054.12	Nefm	457.109	-0.24263	0.228042	-1.80045	0.0717891	0.437634	0.409237
ENSMUSG00000028517.9	Plpp3	1350.16	-0.24365	0.215785	-1.85075	0.0642049	0.413412	0.409384
ENSMUSG00000026739.14	Bmi1	42.3234	-0.240664	0.281196	-1.72103	0.0852457	0.472146	0.409531
ENSMUSG00000031337.17	Mtm1	11.4102	-0.251509	0.367049	-2.03136	0.0422185	NA	0.409678
ENSMUSG00000073684.14	Faap20	23.4394	-0.24288	0.317661	-1.80374	0.0712726	0.436469	0.409825
ENSMUSG00000053801.19	Grwd1	20.1038	0.243424	0.322967	1.82371	0.0681962	0.426817	0.409972
ENSMUSG00000038822.16	Hace1	21.1781	0.242746	0.31818	1.80488	0.0710938	0.436469	0.410119
ENSMUSG00000030609.19	Aen	54.7856	0.239495	0.269202	1.7124	0.0868223	0.476115	0.410266
ENSMUSG00000003809.15	Gcdh	45.0462	-0.239885	0.286063	-1.72141	0.0851757	0.472036	0.410412
ENSMUSG00000030498.16	Gas2	13.1415	-0.248657	0.356133	-1.97551	0.0482099	NA	0.410559
ENSMUSG00000047669.9	Msl3l2	34.5209	0.241331	0.307362	1.76724	0.0771875	0.452178	0.410705
ENSMUSG00000049556.6	Lingo1	204.967	0.239307	0.253315	1.72399	0.0847093	0.47112	0.410851
ENSMUSG00000024493.10	Lars	53.3589	0.238882	0.273684	1.70907	0.0874388	0.476661	0.410998
ENSMUSG00000035357.18	Pdzrn3	37.2817	0.239274	0.286707	1.71916	0.0855845	0.472802	0.411144
ENSMUSG00000029836.16	Cbx3	54.1345	-0.238872	0.275455	-1.70938	0.0873815	0.476661	0.41129
ENSMUSG00000027015.5	Cybrd1	19.6285	-0.243259	0.329604	-1.84737	0.0646934	0.414851	0.411436
ENSMUSG00000032114.10	Slc37a4	31.3305	-0.239581	0.29691	-1.73597	0.0825699	0.46747	0.411582
ENSMUSG00000038172.15	Ttc39b	56.0615	0.238388	0.27136	1.70641	0.0879325	0.476898	0.411728
ENSMUSG00000021848.17	Otx2	8.55412	-0.257081	0.399862	-2.18699	0.028743	NA	0.411874
ENSMUSG00000011306.8	Sugp1	41.5118	0.238698	0.285984	1.71559	0.0862369	0.475112	0.412019
ENSMUSG00000032329.5	Hmg20a	62.3863	0.238278	0.264611	1.70772	0.0876881	0.476778	0.412165
ENSMUSG00000049580.13	Tsku	13.3622	-0.246363	0.351349	-1.94767	0.051454	NA	0.41231
ENSMUSG00000070327.16	Rnf213	56.5515	0.23819	0.271705	1.70538	0.0881231	0.477656	0.412455
ENSMUSG00000030515.10	Tarsl2	21.927	0.240357	0.312953	1.77879	0.0752746	0.447525	0.412601
ENSMUSG00000097287.5	D130017N08Rik	18.073	0.24166	0.324956	1.82402	0.0681493	0.426817	0.412746
ENSMUSG00000026020.10	Nop58	47.1373	0.237961	0.28045	1.70714	0.0877952	0.476778	0.412891
ENSMUSG00000019929.17	Dcn	16.668	0.242354	0.331747	1.85234	0.0639764	0.412848	0.413036
ENSMUSG00000026317.8	Cln8	68.3964	-0.237577	0.260234	-1.70696	0.0878298	0.476778	0.413181
ENSMUSG00000121914.1	Sts	44.9656	-0.237687	0.282533	-1.70735	0.0877563	0.476778	0.413326
ENSMUSG00000022790.15	Igsf11	133.47	-0.238289	0.241102	-1.74007	0.0818466	0.466598	0.41347
ENSMUSG00000030201.16	Lrp6	154.503	-0.2386	0.236674	-1.75231	0.0797204	0.461415	0.413615
ENSMUSG00000029086.16	Prom1	25.1435	-0.239407	0.310479	-1.76756	0.0771343	0.452178	0.413759
ENSMUSG00000022791.20	Tnk2	376.485	-0.240802	0.216702	-1.82973	0.0672899	0.424896	0.413903
ENSMUSG00000032174.6	Icam5	147.091	-0.23719	0.25811	-1.7068	0.0878596	0.476778	0.414048
ENSMUSG00000019877.11	Serinc1	453.877	-0.240571	0.215608	-1.83265	0.0668548	0.423218	0.414192
ENSMUSG00000032393.16	Dpp8	252.088	-0.239273	0.22523	-1.78961	0.0735162	0.442113	0.414336
ENSMUSG00000024862.17	Klc2	134.741	0.236864	0.252805	1.71121	0.0870421	0.476166	0.41448
ENSMUSG00000040661.7	Rad54l2	69.3115	0.236602	0.257439	1.70427	0.0883311	0.478035	0.414625
ENSMUSG00000025020.12	Slit1	157.507	-0.236802	0.251535	-1.71264	0.0867783	0.476115	0.414769
ENSMUSG00000032463.11	Faim	21.8172	-0.238657	0.315372	-1.77927	0.0751954	0.447525	0.414912
ENSMUSG00000029636.12	Wasf3	599.821	-0.240996	0.209892	-1.85931	0.0629832	0.410615	0.415056
ENSMUSG00000027180.13	Fbxo3	75.0317	-0.236393	0.25745	-1.70312	0.0885456	0.478412	0.4152
ENSMUSG00000002688.9	Prkd1	52.8187	-0.235985	0.275693	-1.69479	0.0901159	0.482691	0.415344
ENSMUSG00000042903.9	Foxo4	64.139	-0.235944	0.270784	-1.69378	0.0903074	0.482896	0.415487
ENSMUSG00000034209.5	Rasl10a	11.161	0.246223	0.365709	2.01081	0.0443454	NA	0.415631
ENSMUSG00000064351.1	mt-Co1	730.061	0.24644	0.366785	2.01624	0.0437751	0.342604	0.415774
ENSMUSG00000025981.14	Coq10b	33.9863	0.236189	0.291313	1.71058	0.0871592	0.476166	0.415917
ENSMUSG00000050373.14	Snx21	37.9944	-0.236583	0.299036	-1.72658	0.0842423	0.470385	0.41606
ENSMUSG00000030842.13	Lamtor1	112.81	-0.236066	0.249365	-1.71183	0.0869284	0.476128	0.416203
ENSMUSG00000028530.15	Jak1	244.055	0.238804	0.220097	1.80467	0.0711257	0.436469	0.416346
ENSMUSG00000002059.19	Rab34	35.6665	-0.236558	0.302062	-1.73324	0.0830532	0.46829	0.416489
ENSMUSG00000040928.16	S100pbp	22.3556	-0.238075	0.31877	-1.78815	0.0737521	0.442684	0.416632
ENSMUSG00000025950.17	Idh1	77.306	-0.235637	0.25636	-1.70013	0.0891063	0.479636	0.416774
ENSMUSG00000039953.14	Clstn1	1831.57	-0.238473	0.221296	-1.79833	0.0721247	0.437974	0.416917
ENSMUSG00000061032.10	Rrp1	237.528	0.237236	0.231306	1.75875	0.0786207	0.457242	0.417059
ENSMUSG00000057113.14	Npm1	122.255	0.236304	0.240937	1.72904	0.0838014	0.47025	0.417201
ENSMUSG00000002733.9	Plekha3	39.6253	-0.235285	0.284295	-1.6972	0.0896588	0.480981	0.417343
ENSMUSG00000036718.18	Micall2	21.223	-0.237317	0.316716	-1.77819	0.0753731	0.447566	0.417485
ENSMUSG00000117924.2	Tmem223	28.685	-0.235853	0.300914	-1.72743	0.0840906	0.470385	0.417627
ENSMUSG00000029212.12	Gabrb1	303.227	-0.237708	0.224098	-1.78399	0.0744248	0.445315	0.417769
ENSMUSG00000031703.9	Itfg1	161.998	-0.236496	0.234733	-1.74502	0.0809814	0.463884	0.41791
ENSMUSG00000033365.15	Ipo13	136.546	-0.236206	0.236253	-1.73944	0.0819578	0.466598	0.418052
ENSMUSG00000034254.18	Agpat1	165.221	-0.236485	0.232183	-1.75184	0.0798013	0.461598	0.418194
ENSMUSG00000007655.17	Cav1	9.94469	0.24933	0.387534	2.11654	0.0342992	NA	0.418335
ENSMUSG00000028199.19	Cryz	35.4607	-0.234999	0.294528	-1.71042	0.0871889	0.476166	0.418476
ENSMUSG00000068876.17	Cgn	28.9071	-0.237164	0.321886	-1.79549	0.0725759	0.43901	0.418618
ENSMUSG00000019817.19	Plagl1	29.3611	0.235538	0.305636	1.73765	0.0822733	0.46747	0.418759
ENSMUSG00000032554.16	Trf	1247.6	0.238094	0.217397	1.81046	0.0702246	0.43373	0.4189
ENSMUSG00000037072.17	Selenof	217.216	-0.236	0.233555	-1.74522	0.0809458	0.463884	0.41904
ENSMUSG00000013584.6	Aldh1a2	62.9178	0.234248	0.260689	1.68864	0.091288	0.48673	0.419181
ENSMUSG00000032902.2	Slc16a1	99.0394	0.234485	0.251966	1.69915	0.0892906	0.479636	0.419322
ENSMUSG00000035642.17	Aamdc	32.3776	-0.234347	0.292284	-1.70345	0.088484	0.478412	0.419462
ENSMUSG00000028654.14	Mycl	21.5771	-0.2372	0.327488	-1.81664	0.0692719	0.430748	0.419603
ENSMUSG00000006010.15	Odr4	49.1916	-0.233689	0.27342	-1.68239	0.0924933	0.48673	0.419743
ENSMUSG00000033060.18	Lmo7	262.871	-0.250536	0.397608	-2.16412	0.0304551	0.286897	0.419884
ENSMUSG00000029001.16	Fbxo44	117.652	-0.234485	0.246081	-1.70845	0.0875537	0.476661	0.420024
ENSMUSG00000003382.19	Etv3	56.7649	0.233664	0.265444	1.68287	0.0924012	0.48673	0.420164
ENSMUSG00000023272.5	Creld2	17.6225	0.23635	0.322276	1.79372	0.0728575	0.440146	0.420304
ENSMUSG00000069814.7	Ccdc92b	23.9925	0.235703	0.316854	1.7721	0.0763778	0.450216	0.420444
ENSMUSG00000036745.16	Ttll7	134.503	0.234679	0.241525	1.71843	0.0857178	0.472809	0.420583
ENSMUSG00000030447.16	Cyfip1	256.186	-0.236539	0.223906	-1.77759	0.0754718	0.447587	0.420723
ENSMUSG00000039579.16	Grin3a	64.7813	-0.233486	0.264214	-1.68244	0.0924844	0.48673	0.420862
ENSMUSG00000022211.10	Carmil3	15.0034	-0.238559	0.339977	-1.87287	0.061086	0.403004	0.421001
ENSMUSG00000045636.17	Mtus1	74.6437	-0.233603	0.257833	-1.68752	0.0915025	0.48673	0.421141
ENSMUSG00000020183.12	Cpm	38.6594	-0.23432	0.303157	-1.72594	0.084358	0.47056	0.421279
ENSMUSG00000006024.14	Napa	127.259	0.234879	0.236081	1.73212	0.083253	0.468573	0.421418
ENSMUSG00000026424.9	Gpr37l1	1173.26	-0.235588	0.227418	-1.76053	0.0783185	0.456396	0.421557
ENSMUSG00000087403.10	Kantr	13.8256	-0.239627	0.350017	-1.92063	0.0547788	NA	0.421696
ENSMUSG00000071647.6	Eml3	31.9761	-0.233735	0.302853	-1.72259	0.0849623	0.471208	0.421835
ENSMUSG00000029598.13	Plbd2	114.993	-0.234096	0.239969	-1.71843	0.0857181	0.472809	0.421974
ENSMUSG00000071711.13	Mpst	76.0897	-0.23291	0.258542	-1.6831	0.0923553	0.48673	0.422112
ENSMUSG00000006412.11	Pfdn2	75.5391	0.232754	0.261254	1.68017	0.0929238	0.488135	0.422251
ENSMUSG00000026227.12	2810459M11Rik	46.1124	-0.232572	0.28327	-1.68282	0.0924095	0.48673	0.422389
ENSMUSG00000031392.19	Irak1	73.5163	-0.232856	0.255481	-1.6858	0.0918341	0.48673	0.422527
ENSMUSG00000029776.12	Hibadh	128.985	-0.233697	0.241485	-1.71286	0.0867377	0.476115	0.422665
ENSMUSG00000087574.3	C030037D09Rik	27.684	-0.233175	0.301612	-1.71706	0.0859674	0.473906	0.422803
ENSMUSG00000034488.15	Edil3	117.216	-0.233236	0.247137	-1.69953	0.0892202	0.479636	0.422941
ENSMUSG00000044636.7	Csrnp2	35.6012	0.232809	0.295767	1.7026	0.0886423	0.478412	0.423079
ENSMUSG00000095325.4	Zfp870	14.9443	-0.237705	0.342245	-1.87983	0.0601308	NA	0.423216
ENSMUSG00000037843.7	Vstm2l	43.4419	0.232334	0.281706	1.68015	0.0929273	0.488135	0.423354
ENSMUSG00000042532.15	Golga7b	55.3562	0.232307	0.267829	1.67503	0.0939275	0.489226	0.423491
ENSMUSG00000048240.16	Gng7	83.6789	-0.232473	0.260901	-1.67889	0.0931728	0.488135	0.423628
ENSMUSG00000042390.10	Gatad2b	179.531	0.234632	0.229856	1.74749	0.080553	0.463093	0.423765
ENSMUSG00000036751.8	Cox6b1	223.732	-0.234797	0.228141	-1.75357	0.0795035	0.460443	0.423902
ENSMUSG00000047139.10	Cd24a	29.1652	0.232568	0.297413	1.70485	0.0882232	0.477922	0.424039
ENSMUSG00000018446.9	C1qbp	64.965	0.232027	0.260639	1.67666	0.0936091	0.489039	0.424176
ENSMUSG00000002265.18	Peg3	8933.71	-0.244217	0.379868	-2.06993	0.0384585	0.322077	0.424313
ENSMUSG00000024293.17	Esco1	20.1029	-0.234414	0.323696	-1.79148	0.0732167	0.441426	0.424449
ENSMUSG00000022797.17	Tfrc	135.568	-0.233123	0.240618	-1.71138	0.0870101	0.476166	0.424586
ENSMUSG00000030788.17	Rnf141	113.373	-0.232515	0.248274	-1.69358	0.0903458	0.482896	0.424722
ENSMUSG00000022553.17	Maf1	70.0869	-0.231913	0.257813	-1.6783	0.0932889	0.488135	0.424858
ENSMUSG00000037344.15	Slc12a9	96.4061	-0.232038	0.25294	-1.68425	0.0921338	0.48673	0.424995
ENSMUSG00000043969.5	Emx2	72.0273	-0.23163	0.259772	-1.67513	0.0939081	0.489226	0.425131
ENSMUSG00000037979.14	Ccdc92	81.056	0.231931	0.252736	1.68391	0.0921997	0.48673	0.425267
ENSMUSG00000003746.17	Man1a	38.2399	0.231326	0.28515	1.67876	0.093199	0.488135	0.425403
ENSMUSG00000098923.2	Tmem185b	14.2429	0.235581	0.338178	1.85486	0.0636168	NA	0.425538
ENSMUSG00000040616.4	Tmem51	14.0571	-0.237314	0.349583	-1.91136	0.0559584	NA	0.425674
ENSMUSG00000020654.16	Adcy3	55.4686	-0.231076	0.28932	-1.68317	0.0923413	0.48673	0.42581
ENSMUSG00000022788.17	Fgd4	51.0391	-0.230865	0.277172	-1.66944	0.09503	0.492352	0.425946
ENSMUSG00000102189.2	Gm37194	506.973	0.233273	0.232251	1.73265	0.0831582	0.468573	0.426081
ENSMUSG00000032714.7	Syde1	55.4782	0.230925	0.267892	1.66773	0.0953695	0.492863	0.426216
ENSMUSG00000069874.8	Irgm2	14.3575	0.235551	0.339353	1.85986	0.0629048	NA	0.426351
ENSMUSG00000003154.17	Foxj2	66.2935	-0.231078	0.261344	-1.67105	0.0947119	0.491789	0.426486
ENSMUSG00000052369.9	Tmem106c	28.6271	-0.231749	0.308232	-1.72843	0.0839115	0.470305	0.426621
ENSMUSG00000031166.14	Wdr13	175.714	-0.233587	0.227301	-1.74888	0.0803118	0.463093	0.426756
ENSMUSG00000021536.8	Adcy2	265.966	-0.232736	0.234022	-1.72476	0.0845709	0.471001	0.426891
ENSMUSG00000036661.15	Dennd3	14.7335	0.234486	0.335499	1.83949	0.0658431	NA	0.427026
ENSMUSG00000041073.11	Nacad	25.9294	0.231671	0.310865	1.73602	0.082561	0.46747	0.42716
ENSMUSG00000030079.16	Ruvbl1	20.8777	0.231733	0.31196	1.73971	0.0819103	0.466598	0.427295
ENSMUSG00000030894.6	Tpp1	182.538	-0.232625	0.233669	-1.72502	0.0845238	0.471001	0.427429
ENSMUSG00000022450.7	Ndufa6	73.8199	-0.230533	0.262655	-1.66736	0.0954436	0.492863	0.427563
ENSMUSG00000031644.20	Nek1	35.82	-0.230356	0.286207	-1.67532	0.093871	0.489226	0.427697
ENSMUSG00000041112.18	Elmo1	63.5775	0.230308	0.270179	1.66439	0.0960351	0.493209	0.427831
ENSMUSG00000030982.20	Vps35l	65.1765	-0.230367	0.262799	-1.66638	0.0956368	0.49292	0.427965
ENSMUSG00000003948.18	Mmd	52.5029	-0.230097	0.275293	-1.66456	0.0960008	0.493209	0.428099
ENSMUSG00000046865.8	Fbl	29.9643	0.230326	0.293557	1.68678	0.0916455	0.48673	0.428233
ENSMUSG00000027175.11	Tcp11l1	87.2187	-0.230648	0.253958	-1.67528	0.0938794	0.489226	0.428366
ENSMUSG00000037692.15	Ahdc1	277.099	-0.234032	0.221067	-1.77211	0.076377	0.450216	0.428499
ENSMUSG00000068328.11	Aup1	56.2982	-0.230001	0.268432	-1.66279	0.0963539	0.494101	0.428633
ENSMUSG00000058318.17	Phf21a	85.1626	-0.230507	0.253855	-1.67462	0.0940098	0.489226	0.428766
ENSMUSG00000037563.16	Rps16	185.25	0.232838	0.227965	1.74236	0.0814457	0.465659	0.428899
ENSMUSG00000029392.13	Rilpl1	53.3611	-0.229644	0.268568	-1.6609	0.0967336	0.494897	0.429032
ENSMUSG00000070802.6	Pnma8b	241.843	0.233145	0.224541	1.75495	0.0792683	0.459648	0.429165
ENSMUSG00000039349.6	C130074G19Rik	21.3607	0.230976	0.313816	1.74256	0.0814114	0.465659	0.429298
ENSMUSG00000036160.14	Surf6	32.1666	0.229585	0.294424	1.68496	0.0919963	0.48673	0.429431
ENSMUSG00000028811.13	Yars	87.5488	0.229797	0.25668	1.66771	0.0953728	0.492863	0.429564
ENSMUSG00000116180.2	Gm49492	18.3899	-0.232864	0.333794	-1.82643	0.0677855	0.425761	0.429696
ENSMUSG00000068739.14	Sars	142.38	0.230373	0.245926	1.6853	0.0919304	0.48673	0.429829
ENSMUSG00000030513.15	Pcsk6	160.885	-0.229681	0.251357	-1.6731	0.0943068	0.4905	0.429961
ENSMUSG00000051359.16	Ncald	142.093	0.230411	0.241018	1.69483	0.0901078	0.482691	0.430094
ENSMUSG00000032077.6	Bud13	9.90133	0.236604	0.362477	1.96906	0.0489458	NA	0.430227
ENSMUSG00000052384.15	Nrros	23.8321	-0.229098	0.305517	-1.70915	0.0874238	0.476661	0.430359
ENSMUSG00000025137.16	Pcyt2	56.8678	0.228288	0.276974	1.6562	0.0976822	0.497561	0.430492
ENSMUSG00000026511.8	Srp9	54.7162	-0.228311	0.270866	-1.65399	0.0981294	0.497561	0.430624
ENSMUSG00000024544.10	Ldlrad4	40.346	0.2282	0.283449	1.66139	0.0966354	0.494762	0.430756
ENSMUSG00000039630.11	Hnrnpu	377.998	0.234136	0.211591	1.80916	0.0704268	0.434692	0.430888
ENSMUSG00000024524.18	Gnal	116.768	0.229592	0.243912	1.68442	0.0920996	0.48673	0.431021
ENSMUSG00000038555.8	Reep2	55.7592	0.228179	0.267175	1.65327	0.0982752	0.497561	0.431153
ENSMUSG00000025006.19	Sorbs1	618.953	-0.234214	0.210539	-1.81408	0.0696653	0.431511	0.431284
ENSMUSG00000028862.7	Map3k6	72.9793	0.228279	0.260852	1.65615	0.0976907	0.497561	0.431416
ENSMUSG00000006589.9	Aprt	24.3259	0.228379	0.303556	1.7006	0.0890177	0.47946	0.431548
ENSMUSG00000032186.16	Tmod2	1077.05	-0.235445	0.203559	-1.85338	0.0638284	0.412848	0.431679
ENSMUSG00000002603.16	Tgfb1	14.0366	0.231096	0.334603	1.82358	0.0682151	NA	0.431811
ENSMUSG00000016559.15	H3f3b	219.127	0.23014	0.23446	1.70828	0.0875841	0.476661	0.431942
ENSMUSG00000032324.12	Tspan3	504.316	-0.2313	0.22507	-1.74204	0.0815015	0.465694	0.432074
ENSMUSG00000025810.10	Nrp1	43.0126	-0.227403	0.281433	-1.65529	0.0978652	0.497561	0.432205
ENSMUSG00000039509.9	Nup133	26.1815	0.227571	0.298644	1.68467	0.0920528	0.48673	0.432336
ENSMUSG00000017221.15	Psmd3	176.163	0.230724	0.227797	1.73013	0.0836072	0.469721	0.432467
ENSMUSG00000059447.14	Hadhb	139.91	-0.229637	0.236378	-1.70062	0.0890152	0.47946	0.432598
ENSMUSG00000004771.13	Rab11a	52.9416	-0.227352	0.267329	-1.64886	0.0991773	0.499237	0.432729
ENSMUSG00000010066.17	Cacna2d2	104.616	-0.227085	0.270285	-1.64748	0.0994595	0.499319	0.43286
ENSMUSG00000061758.14	Akr1b10	42.5987	-0.226673	0.284048	-1.65453	0.0980206	0.497561	0.432991
ENSMUSG00000002409.19	Dyrk1b	24.9856	-0.227183	0.306711	-1.70419	0.0883458	0.478035	0.433122
ENSMUSG00000034463.5	Scara3	185.558	-0.230099	0.227784	-1.72639	0.0842765	0.470385	0.433253
ENSMUSG00000025813.15	Homer2	103.691	-0.228006	0.245392	-1.67266	0.0943948	0.490686	0.433383
ENSMUSG00000054871.6	Tmem158	37.0752	0.22746	0.312847	1.72466	0.0845884	0.471001	0.433514
ENSMUSG00000025128.8	Bhlhe22	16.7263	0.22853	0.325227	1.77479	0.0759333	0.448623	0.433644
ENSMUSG00000022452.17	Smdt1	152.538	-0.226842	0.259519	-1.64916	0.0991153	0.499237	0.433775
ENSMUSG00000029198.4	Grpel1	48.2436	0.226263	0.271266	1.64333	0.100314	0.501177	0.433905
ENSMUSG00000073418.5	C4b	671.143	-0.230791	0.221313	-1.75138	0.0798811	0.461775	0.434035
ENSMUSG00000037148.9	Arhgap10	18.8571	0.227485	0.318582	1.74499	0.080987	0.463884	0.434165
ENSMUSG00000042507.16	Mideas	97.4111	0.226701	0.254346	1.65285	0.0983608	0.497561	0.434296
ENSMUSG00000038576.16	Susd4	67.937	-0.226275	0.259553	-1.64603	0.0997583	0.499483	0.434426
ENSMUSG00000020859.18	Spag9	811.272	-0.232578	0.209584	-1.80783	0.0706326	0.435444	0.434556
ENSMUSG00000034685.5	Fam171a2	80.3027	0.22589	0.266089	1.64122	0.100752	0.501901	0.434686
ENSMUSG00000024271.9	Elp2	48.3053	0.225696	0.271579	1.64043	0.100915	0.501901	0.434815
ENSMUSG00000039795.15	Zfand1	12.478	-0.230489	0.346788	-1.87667	0.0605639	NA	0.434945
ENSMUSG00000022010.20	Tsc22d1	341.321	0.231478	0.214451	1.78091	0.074927	0.447278	0.435075
ENSMUSG00000038080.18	Kdm1b	17.9743	-0.227398	0.324832	-1.76884	0.07692	0.451538	0.435204
ENSMUSG00000074415.17	Mir100hg	26.4778	-0.225543	0.298806	-1.67576	0.0937859	0.489226	0.435333
ENSMUSG00000045589.8	Frrs1l	258.974	0.226608	0.249895	1.65772	0.0973736	0.497358	0.435463
ENSMUSG00000032602.7	Slc25a20	30.6706	-0.225401	0.294862	-1.66624	0.0956647	0.49292	0.435592
ENSMUSG00000028469.16	Npr2	75.4036	-0.226229	0.254506	-1.65005	0.0989334	0.498942	0.435721
ENSMUSG00000032224.16	Fam81a	89.8783	0.225545	0.263939	1.63989	0.101028	0.501901	0.43585
ENSMUSG00000032312.8	Csk	55.0518	-0.2255	0.26428	-1.63954	0.1011	0.501901	0.435979
ENSMUSG00000003153.11	Slc2a3	65.1693	0.225016	0.273445	1.63751	0.101524	0.502115	0.436107
ENSMUSG00000041559.8	Fmod	30.2234	-0.225617	0.308477	-1.70272	0.0886203	0.478412	0.436236
ENSMUSG00000033285.16	Wdr3	15.9785	0.227714	0.33226	1.80122	0.071668	0.437551	0.436365
ENSMUSG00000029090.13	Adgra3	66.9203	-0.225321	0.262895	-1.63905	0.101203	0.501901	0.436493
ENSMUSG00000028434.13	Epb41l4b	67.3157	-0.224991	0.27065	-1.63652	0.10173	0.502115	0.436621
ENSMUSG00000049649.9	Gpr3	10.5446	0.23275	0.364923	1.97004	0.0488342	NA	0.43675
ENSMUSG00000060090.17	Rp2	19.3957	0.22599	0.316645	1.73182	0.0833048	0.468583	0.436878
ENSMUSG00000042680.9	Garem1	83.9821	-0.225986	0.250867	-1.65291	0.09835	0.497561	0.437006
ENSMUSG00000048251.16	Bcl11b	84.808	0.225636	0.254985	1.64626	0.099711	0.499483	0.437134
ENSMUSG00000035805.14	Mlc1	1002.09	-0.228969	0.224558	-1.72947	0.0837257	0.470106	0.437262
ENSMUSG00000044847.14	Lsm11	22.8582	0.225401	0.31371	1.71899	0.0856161	0.472802	0.437389
ENSMUSG00000041992.10	Rapgef5	83.5717	0.224707	0.262261	1.63597	0.101845	0.502115	0.437517
ENSMUSG00000030207.16	Fam234b	299.575	-0.229819	0.217528	-1.75884	0.078604	0.457242	0.437645
ENSMUSG00000044216.8	Kcnj4	73.7016	0.223972	0.278329	1.63515	0.102018	0.502115	0.437773
ENSMUSG00000032640.11	Chsy1	56.8943	-0.224399	0.265047	-1.63341	0.102383	0.502115	0.4379
ENSMUSG00000047153.5	Khnyn	25.6652	-0.224214	0.302682	-1.67964	0.0930266	0.488135	0.438028
ENSMUSG00000068749.10	Psma5	37.8843	0.223766	0.280481	1.63605	0.101828	0.502115	0.438155
ENSMUSG00000061950.18	Ppp4r1	37.7609	0.223681	0.280101	1.63525	0.101996	0.502115	0.438283
ENSMUSG00000041697.10	Cox6a1	292.83	-0.229943	0.215012	-1.76911	0.076876	0.451538	0.43841
ENSMUSG00000032047.6	Acat1	103.408	-0.225808	0.242888	-1.66442	0.096028	0.493209	0.438537
ENSMUSG00000036242.16	Armh4	21.997	0.224682	0.315554	1.72252	0.0849761	0.471208	0.438664
ENSMUSG00000044933.4	Sstr3	16.9842	0.22743	0.340654	1.83797	0.0660674	0.419933	0.438791
ENSMUSG00000035329.8	Fbxo33	37.4713	0.223543	0.278932	1.63347	0.102369	0.502115	0.438918
ENSMUSG00000002341.9	Ncan	1589.26	-0.230195	0.212976	-1.77871	0.0752875	0.447525	0.439044
ENSMUSG00000044024.17	Rell2	80.3001	0.224741	0.251883	1.6446	0.100052	0.50042	0.439171
ENSMUSG00000050732.10	Vamp8	30.1703	-0.223377	0.291979	-1.65089	0.0987619	0.498482	0.439297
ENSMUSG00000028351.6	Brinp1	104.779	0.22391	0.262817	1.63141	0.102803	0.503187	0.439424
ENSMUSG00000072720.10	Myo18b	10.8079	0.229246	0.35456	1.9098	0.0561589	NA	0.43955
ENSMUSG00000028149.13	Rap1gds1	218.045	0.22734	0.228093	1.70878	0.0874921	0.476661	0.439676
ENSMUSG00000020770.14	Unk	27.6159	-0.223602	0.305139	-1.68385	0.0922101	0.48673	0.439802
ENSMUSG00000051427.15	Ccdc157	70.3564	-0.224224	0.255372	-1.638	0.101422	0.502115	0.439928
ENSMUSG00000035772.12	Mrps2	27.4005	0.223089	0.294593	1.65482	0.097962	0.497561	0.440054
ENSMUSG00000040263.17	Klhdc4	27.976	0.22318	0.30099	1.67046	0.0948287	0.492065	0.44018
ENSMUSG00000052539.16	Magi3	139.146	-0.226245	0.233807	-1.68675	0.0916518	0.48673	0.440306
ENSMUSG00000014504.17	Srp19	27.8788	0.222988	0.297676	1.66129	0.0966545	0.494762	0.440431
ENSMUSG00000032724.6	Abtb2	86.4513	-0.223914	0.256391	-1.63536	0.101974	0.502115	0.440557
ENSMUSG00000033717.7	Adra2a	50.6365	-0.22261	0.273551	-1.62502	0.104159	0.50613	0.440683
ENSMUSG00000025007.14	Aldh18a1	30.7439	0.222386	0.292331	1.64684	0.0995899	0.499483	0.440808
ENSMUSG00000038121.7	Fam210a	61.7584	-0.223026	0.262244	-1.62682	0.103776	0.505577	0.440934
ENSMUSG00000042354.8	Gnl3	21.3946	0.22278	0.307447	1.68721	0.0915636	0.48673	0.441059
ENSMUSG00000018585.10	Atox1	40.3346	-0.222245	0.280109	-1.62798	0.103528	0.505334	0.441184
ENSMUSG00000026269.15	Rnpepl1	65.7276	-0.22322	0.257145	-1.63089	0.102914	0.503467	0.441309
ENSMUSG00000030795.19	Fus	254.279	0.227579	0.220501	1.73434	0.0828574	0.46829	0.441435
ENSMUSG00000091475.7	Cerox1	20.5942	-0.222979	0.317549	-1.72289	0.0849089	0.471208	0.44156
ENSMUSG00000008348.10	Ubc	321.198	0.227018	0.222886	1.72288	0.0849097	0.471208	0.441685
ENSMUSG00000026883.18	Dab2ip	228.886	-0.227415	0.220489	-1.73337	0.0830305	0.46829	0.44181
ENSMUSG00000105594.2	RP23-372N19.2	17.831	0.230703	0.372969	2.00402	0.0450684	0.349382	0.441935
ENSMUSG00000039656.18	Rxrb	57.8328	-0.222174	0.266468	-1.62124	0.104967	0.507614	0.442059
ENSMUSG00000036676.15	Tmtc3	18.3241	-0.22276	0.318748	-1.72656	0.0842463	0.470385	0.442184
ENSMUSG00000034066.14	Farp2	24.3454	-0.221755	0.303555	-1.67106	0.0947093	0.491789	0.442309
ENSMUSG00000021102.5	Glrx5	37.7262	-0.221419	0.283184	-1.62731	0.103672	0.505334	0.442433
ENSMUSG00000043531.18	Sorcs1	100.102	-0.221624	0.272336	-1.61932	0.105378	0.507614	0.442558
ENSMUSG00000026827.13	Gpd2	182.024	-0.225818	0.227159	-1.70226	0.0887069	0.478412	0.442682
ENSMUSG00000046449.16	Nexmif	79.2916	-0.221326	0.276499	-1.62014	0.105201	0.507614	0.442806
ENSMUSG00000034903.19	Cobll1	63.7394	0.221713	0.265184	1.61889	0.105472	0.507614	0.442931
ENSMUSG00000025351.15	Cd63	213.967	0.225409	0.228942	1.69463	0.0901459	0.482691	0.443055
ENSMUSG00000024975.14	Pdcd4	80.9277	0.223023	0.247586	1.64053	0.100896	0.501901	0.443179
ENSMUSG00000054079.13	Utp18	26.6459	0.220897	0.296133	1.64794	0.099364	0.499319	0.443303
ENSMUSG00000038094.16	Atp13a4	42.7014	-0.220893	0.277337	-1.61856	0.105541	0.507614	0.443427
ENSMUSG00000027288.17	Zfp106	1445.93	-0.225118	0.228743	-1.69342	0.0903759	0.482896	0.443551
ENSMUSG00000070544.7	Top1	80.2343	0.222465	0.249561	1.63458	0.102138	0.502115	0.443674
ENSMUSG00000033793.13	Atp6v1h	78.4115	0.221481	0.261281	1.61876	0.105498	0.507614	0.443798
ENSMUSG00000064337.1	mt-Rnr1	6097.48	0.22387	0.339339	1.81967	0.0688097	0.428941	0.443921
ENSMUSG00000035258.16	Abi3bp	12.7429	0.227667	0.364444	1.9538	0.0507251	NA	0.444045
ENSMUSG00000074406.6	Zfp628	103.43	-0.222991	0.243032	-1.64775	0.0994032	0.499319	0.444168
ENSMUSG00000022756.18	Slc7a4	25.4522	0.221099	0.312756	1.69761	0.0895805	0.480836	0.444292
ENSMUSG00000003032.9	Klf4	11.8872	0.225011	0.349196	1.87068	0.0613895	NA	0.444415
ENSMUSG00000003923.15	Tfam	28.9226	0.220309	0.292591	1.63745	0.101536	0.502115	0.444538
ENSMUSG00000035133.10	Arhgap5	274.628	-0.225522	0.223756	-1.71086	0.0871078	0.476166	0.444661
ENSMUSG00000054752.18	Fsd1l	16.9037	0.2219	0.326708	1.75561	0.0791559	0.45928	0.444784
ENSMUSG00000022816.12	Fstl1	80.5836	0.222041	0.248455	1.63364	0.102334	0.502115	0.444907
ENSMUSG00000045009.10	Prrt3	23.3458	0.220352	0.308011	1.67841	0.0932668	0.488135	0.44503
ENSMUSG00000002308.17	Cd320	14.5185	-0.223046	0.339647	-1.81829	0.0690204	NA	0.445152
ENSMUSG00000032280.18	Tle3	180.954	0.22493	0.225372	1.70218	0.0887213	0.478412	0.445275
ENSMUSG00000029330.9	Cds1	51.9106	0.220239	0.268472	1.61094	0.107194	0.512912	0.445398
ENSMUSG00000106874.3	Gm20186	20.9291	-0.220182	0.309967	-1.68411	0.0921598	0.48673	0.44552
ENSMUSG00000039148.6	Sart1	92.5798	0.222166	0.242949	1.64309	0.100365	0.501177	0.445643
ENSMUSG00000026833.19	Olfm1	402.885	0.224317	0.226701	1.69443	0.0901832	0.482691	0.445765
ENSMUSG00000026103.15	Gls	302.759	0.225021	0.222264	1.71257	0.0867916	0.476115	0.445888
ENSMUSG00000024338.16	Psmb8	10.908	0.224476	0.35422	1.89377	0.058256	NA	0.44601
ENSMUSG00000049775.17	Tmsb4x	233.756	0.2232	0.233217	1.66996	0.0949282	0.492096	0.446132
ENSMUSG00000033871.15	Ppargc1b	56.1765	-0.219154	0.284492	-1.61775	0.105716	0.507833	0.446254
ENSMUSG00000024498.17	Tcerg1	64.4986	0.219558	0.265249	1.60721	0.108009	0.515004	0.446376
ENSMUSG00000075012.5	Fjx1	224.347	-0.222296	0.236914	-1.65588	0.097746	0.497561	0.446498
ENSMUSG00000088185.3	Scarna2	34.411	0.21873	0.299431	1.64603	0.0997575	0.499483	0.44662
ENSMUSG00000025647.17	Shisa5	68.2752	0.220257	0.254138	1.61687	0.105906	0.508307	0.446742
ENSMUSG00000055805.16	Fmnl1	52.8217	0.218964	0.271854	1.60511	0.10847	0.515342	0.446864
ENSMUSG00000027519.11	Rab22a	109.354	-0.221856	0.237632	-1.6517	0.0985958	0.497922	0.446986
ENSMUSG00000034663.14	Bmp2k	79.186	0.220086	0.252459	1.61758	0.105754	0.507833	0.447108
ENSMUSG00000026509.16	Capn2	458.944	-0.225823	0.214352	-1.7457	0.0808633	0.463884	0.44723
ENSMUSG00000020629.13	Adi1	30.7763	-0.21816	0.29272	-1.62745	0.103642	0.505334	0.447351
ENSMUSG00000001942.9	Siae	26.8039	-0.218063	0.298065	-1.63942	0.101125	0.501901	0.447473
ENSMUSG00000021408.16	Ripk1	24.9551	0.21827	0.30829	1.67025	0.0948697	0.492065	0.447594
ENSMUSG00000065979.13	Cpped1	59.7714	-0.219146	0.260071	-1.60645	0.108176	0.515004	0.447716
ENSMUSG00000027562.13	Car2	383.872	-0.224253	0.220878	-1.71239	0.0868246	0.476115	0.447837
ENSMUSG00000055745.5	Rtl6	59.3341	0.219166	0.259098	1.60706	0.108041	0.515004	0.447958
ENSMUSG00000022321.16	Cdh10	50.2202	-0.218397	0.269494	-1.60129	0.109312	0.51724	0.448079
ENSMUSG00000025591.7	Tma16	16.6007	0.219019	0.323349	1.73022	0.0835907	0.469721	0.4482
ENSMUSG00000030231.12	Plekha5	50.2153	0.218341	0.268783	1.60083	0.109414	0.51724	0.448321
ENSMUSG00000002602.17	Axl	310.199	-0.223488	0.223509	-1.69907	0.0893058	0.479636	0.448442
ENSMUSG00000018362.15	Kpna2	14.8542	0.219304	0.328651	1.75427	0.0793841	NA	0.448563
ENSMUSG00000029669.15	Tspan12	73.8627	-0.218205	0.268547	-1.60006	0.109586	0.51724	0.448683
ENSMUSG00000024588.11	Fech	82.3573	-0.219807	0.248784	-1.62036	0.105156	0.507614	0.448804
ENSMUSG00000063646.19	Jakmip1	14.0181	-0.220721	0.341611	-1.81977	0.0687933	NA	0.448924
ENSMUSG00000026466.17	Tor1aip1	162.359	-0.222663	0.227654	-1.68153	0.0926594	0.487331	0.449045
ENSMUSG00000033953.11	Ppp3r1	128.191	0.221315	0.236165	1.65169	0.0985979	0.497922	0.449165
ENSMUSG00000030421.10	Uri1	51.735	-0.217579	0.27795	-1.60204	0.109148	0.51724	0.449285
ENSMUSG00000032523.12	Hhatl	36.8635	-0.217232	0.286973	-1.61206	0.106949	0.512002	0.449405
ENSMUSG00000022861.18	Dgkg	39.8079	0.217399	0.279485	1.60265	0.109012	0.517133	0.449525
ENSMUSG00000045777.15	Ifitm10	20.8644	0.217455	0.307509	1.66413	0.0960873	0.493209	0.449645
ENSMUSG00000040724.6	Kcna2	451.625	-0.226084	0.209593	-1.76642	0.0773262	0.452298	0.449765
ENSMUSG00000024026.14	Glo1	178.001	-0.2223	0.228414	-1.67717	0.0935101	0.488793	0.449885
ENSMUSG00000021660.15	Btf3	107.88	0.220506	0.23949	1.63984	0.101039	0.501901	0.450004
ENSMUSG00000034189.6	Hsdl1	59.7834	-0.218278	0.259787	-1.60178	0.109205	0.51724	0.450124
ENSMUSG00000032334.11	Loxl1	40.5667	0.217203	0.276217	1.59858	0.109915	0.518045	0.450243
ENSMUSG00000022752.10	Tomm70a	94.9759	0.219641	0.244373	1.6259	0.10397	0.506037	0.450363
ENSMUSG00000049184.7	Purg	52.4461	-0.216978	0.274895	-1.5964	0.1104	0.519585	0.450482
ENSMUSG00000026018.13	Ica1l	17.6814	0.217531	0.320952	1.71435	0.0864636	0.475524	0.450601
ENSMUSG00000007476.19	Lrrc8a	146.831	-0.220823	0.233986	-1.65377	0.0981741	0.497561	0.450721
ENSMUSG00000008575.18	Nfib	273.184	-0.222385	0.224481	-1.68922	0.0911769	0.48673	0.45084
ENSMUSG00000021730.9	Hcn1	71.1114	0.21744	0.263421	1.59593	0.110504	0.519585	0.450959
ENSMUSG00000071076.9	Jund	359.247	0.223957	0.216141	1.72718	0.0841355	0.470385	0.451078
ENSMUSG00000055371.18	Stam2	25.7268	0.216241	0.295798	1.62529	0.104101	0.50611	0.451197
ENSMUSG00000038679.18	Trps1	118.529	-0.220094	0.237756	-1.64094	0.100809	0.501901	0.451316
ENSMUSG00000033174.18	Mgll	525.582	-0.225913	0.207201	-1.7755	0.075815	0.448488	0.451434
ENSMUSG00000027827.18	Kcnab1	32.5583	0.216102	0.294994	1.62272	0.104649	0.506937	0.451553
ENSMUSG00000043991.6	Pura	252.103	-0.223522	0.217371	-1.71997	0.085438	0.472653	0.451672
ENSMUSG00000000708.15	Kat2b	41.5911	-0.216519	0.27404	-1.59341	0.111068	0.520832	0.45179
ENSMUSG00000016921.15	Srsf6	49.752	0.216593	0.268635	1.59143	0.111513	0.520895	0.451908
ENSMUSG00000021824.14	Ap3m1	42.4692	-0.216318	0.273213	-1.59184	0.111421	0.520895	0.452027
ENSMUSG00000031835.17	Mbtps1	97.8605	-0.21857	0.246472	-1.61641	0.106005	0.508521	0.452145
ENSMUSG00000024620.13	Pdgfrb	85.4617	-0.218087	0.25017	-1.60873	0.107674	0.514255	0.452263
ENSMUSG00000047789.6	Slc38a9	15.2318	-0.217089	0.329191	-1.74839	0.0803971	0.463093	0.452382
ENSMUSG00000072949.7	Acot1	40.9257	-0.215674	0.279987	-1.59438	0.110852	0.520399	0.4525
ENSMUSG00000073678.5	Pgap1	49.0338	-0.231055	0.410043	-2.19214	0.0283692	0.27599	0.452618
ENSMUSG00000030717.10	Nupr1	25.0216	0.215413	0.301639	1.63693	0.101646	0.502115	0.452736
ENSMUSG00000062257.14	Opcml	134.393	0.217962	0.248279	1.61038	0.107315	0.513178	0.452853
ENSMUSG00000053137.8	Mapk11	11.8282	0.217649	0.336144	1.78285	0.0746115	NA	0.452971
ENSMUSG00000050846.10	Zfp623	13.481	0.217033	0.330495	1.75413	0.0794088	NA	0.453089
ENSMUSG00000028108.17	Ecm1	9.63646	0.22354	0.374326	1.99332	0.046226	NA	0.453206
ENSMUSG00000031176.9	Dynlt3	99.5209	-0.218538	0.242991	-1.62175	0.104858	0.507425	0.453324
ENSMUSG00000019297.10	Nop9	32.5799	0.215168	0.286207	1.60056	0.109474	0.51724	0.453441
ENSMUSG00000031523.17	Dlc1	171.962	0.219745	0.233613	1.64815	0.0993214	0.499319	0.453558
ENSMUSG00000061322.16	Dnai1	17.6724	-0.216956	0.332182	-1.76165	0.0781291	0.455575	0.453675
ENSMUSG00000032500.11	Dclk3	21.4603	0.215568	0.315221	1.68351	0.0922766	0.48673	0.453793
ENSMUSG00000039007.11	Cpq	38.2305	-0.215288	0.2797	-1.59208	0.111368	0.520895	0.453909
ENSMUSG00000042743.14	Sgtb	49.1872	0.215993	0.26667	1.58788	0.112313	0.521136	0.454026
ENSMUSG00000027834.16	Serpini1	55.368	0.215423	0.276345	1.58942	0.111965	0.521136	0.454143
ENSMUSG00000052738.15	Suclg1	156.098	-0.218267	0.243356	-1.61953	0.105333	0.507614	0.45426
ENSMUSG00000021696.10	Elovl7	13.8845	0.216513	0.329516	1.74771	0.0805147	NA	0.454376
ENSMUSG00000057315.15	Arhgap24	14.8433	-0.216965	0.334322	-1.77174	0.0764381	NA	0.454493
ENSMUSG00000029174.19	Tbc1d1	28.6947	0.2147	0.291445	1.60812	0.107808	0.514543	0.454609
ENSMUSG00000025218.7	Poll	13.6443	-0.216858	0.334632	-1.77282	0.0762577	NA	0.454726
ENSMUSG00000028729.16	Ebna1bp2	40.5275	0.215169	0.274917	1.58694	0.112525	0.521136	0.454842
ENSMUSG00000023169.16	Slc38a1	268.611	0.21777	0.245236	1.61361	0.106613	0.510915	0.454958
ENSMUSG00000031078.16	Cttn	180.236	0.219336	0.233965	1.64485	0.100001	0.50042	0.455074
ENSMUSG00000020741.18	Cluh	225.996	-0.221094	0.223804	-1.68331	0.092316	0.48673	0.45519
ENSMUSG00000034586.15	Hid1	50.7982	0.214955	0.276988	1.58757	0.112384	0.521136	0.455306
ENSMUSG00000016487.16	Ppfibp1	25.4261	0.21452	0.295315	1.616	0.106095	0.508691	0.455421
ENSMUSG00000032259.9	Drd2	11.9007	-0.22009	0.359418	-1.90723	0.0564911	NA	0.455537
ENSMUSG00000002102.16	Psmc3	128.546	0.219311	0.233312	1.64625	0.0997129	0.499483	0.455653
ENSMUSG00000034126.6	Pomt2	51.4877	-0.2148	0.278514	-1.58827	0.112225	0.521136	0.455768
ENSMUSG00000019831.15	Wasf1	121.806	0.216848	0.251322	1.60032	0.109527	0.51724	0.455883
ENSMUSG00000027365.15	Trpm7	31.7024	0.214344	0.288973	1.60143	0.109281	0.51724	0.455999
ENSMUSG00000039741.17	Bahcc1	104.053	-0.217826	0.242123	-1.61905	0.105436	0.507614	0.456114
ENSMUSG00000027293.14	Ehd4	12.4521	0.217025	0.342383	1.81113	0.0701201	NA	0.456229
ENSMUSG00000005506.17	Celf1	185.351	0.220716	0.222706	1.68438	0.0921074	0.48673	0.456344
ENSMUSG00000049550.18	Clip1	488.608	-0.219769	0.227526	-1.66412	0.0960885	0.493209	0.456459
ENSMUSG00000020467.16	Efemp1	20.266	0.214013	0.308936	1.65389	0.0981503	0.497561	0.456575
ENSMUSG00000057530.15	Ece1	128.804	-0.217992	0.238095	-1.62769	0.103591	0.505334	0.456689
ENSMUSG00000062328.9	Rpl17	143.133	0.218946	0.231897	1.64749	0.0994565	0.499319	0.456804
ENSMUSG00000022359.11	Ntaq1	14.8783	0.214784	0.324442	1.71838	0.0857266	NA	0.456919
ENSMUSG00000013846.11	St3gal1	23.109	0.213754	0.316003	1.67901	0.0931496	0.488135	0.457034
ENSMUSG00000032220.11	Myo1e	43.5574	0.213749	0.274871	1.57946	0.11423	0.524864	0.457149
ENSMUSG00000028184.14	Adgrl2	97.1088	-0.214822	0.258723	-1.58303	0.113414	0.522438	0.457264
[truncated: 8,864 more rows]

## Sheet: Table S5
Table S5. Gene Set Enrichment Analysis (GSEA). GSEA for A) Hallmark, B) M2 canonical, and C) GO Biological Process pathways based on log2FC and Wald statistic.
Hallmark Pathway	log2FC Ranking - padj	log2FC Ranking - NES	Wald statistic Ranking - padj	Wald statistic Ranking - NES			M2 Canonical Pathway	log2FC Ranking - padj	log2FC Ranking - NES	Wald statistic Ranking - padj	Wald statistic Ranking - NES			GO BP Pathway	log2FC Ranking - padj	log2FC Ranking - NES	Wald statistic Ranking - padj	Wald statistic Ranking - NES
HALLMARK_ADIPOGENESIS	2.65392e-05	-1.80551	3.40728e-07	-2.00334			BIOCARTA_41BB_PATHWAY	0.158565	1.53832	0.0991622	1.61665			GOBP_2_OXOGLUTARATE_METABOLIC_PROCESS	0.540386	-1.10416	0.43214	-1.20741
HALLMARK_ANDROGEN_RESPONSE	0.150475	1.26309	0.0755282	1.32387			BIOCARTA_AGR_PATHWAY	0.835419	0.844325	0.82346	0.886926			GOBP_3_UTR_MEDIATED_MRNA_DESTABILIZATION	0.475309	1.18911	0.479196	1.14637
HALLMARK_ANGIOGENESIS	0.0937615	1.51238	0.0807339	1.45355			BIOCARTA_AKAPCENTROSOME_PATHWAY	0.600186	-1.12447	0.537106	-1.11827			GOBP_3_UTR_MEDIATED_MRNA_STABILIZATION	0.536847	1.09859	0.37432	1.25082
HALLMARK_APICAL_JUNCTION	0.114687	1.24146	0.0986842	1.23106			BIOCARTA_AKT_PATHWAY	0.791966	0.899014	0.86718	0.812207			GOBP_4_HYDROXYPROLINE_METABOLIC_PROCESS	0.992373	-0.501805	1	-0.465376
HALLMARK_APICAL_SURFACE	0.843922	-0.763191	0.714846	0.858128			BIOCARTA_ARAP_PATHWAY	0.868649	-0.7659	0.74554	0.913535			GOBP_ACETYL_COA_BIOSYNTHETIC_PROCESS	0.281793	-1.38141	0.226048	-1.45241
HALLMARK_APOPTOSIS	6.80058e-08	2.31079	2.19788e-08	2.28473			BIOCARTA_ARENRF2_PATHWAY	0.00475331	2.02061	0.00187493	2.09123			GOBP_ACETYL_COA_BIOSYNTHETIC_PROCESS_FROM_PYRUVATE	0.505622	-1.16151	0.413986	-1.23213
HALLMARK_BILE_ACID_METABOLISM	1.07159e-05	-2.06028	5.26947e-07	-2.19398			BIOCARTA_ARF_PATHWAY	0.408212	-1.31414	0.382726	-1.30011			GOBP_ACETYL_COA_METABOLIC_PROCESS	0.211757	-1.46877	0.100235	-1.54599
HALLMARK_CHOLESTEROL_HOMEOSTASIS	0.0313482	1.59407	0.0177723	1.52917			BIOCARTA_AT1R_PATHWAY	0.73646	0.966947	0.448028	1.15813			GOBP_ACIDIC_AMINO_ACID_TRANSPORT	0.12622	-1.48865	0.0644446	-1.60555
HALLMARK_COMPLEMENT	0.00047258	1.80484	0.00288137	1.58984			BIOCARTA_ATM_PATHWAY	0.340887	1.39966	0.172032	1.52981			GOBP_ACTIN_FILAMENT_BASED_MOVEMENT	0.328364	-1.21532	0.35419	-1.17318
HALLMARK_DNA_REPAIR	0.994924	0.624392	0.985755	0.68342			BIOCARTA_BAD_PATHWAY	0.791966	-0.91766	0.703051	-0.958381			GOBP_ACTIN_FILAMENT_BASED_PROCESS	0.306607	1.14553	0.136777	1.16596
HALLMARK_E2F_TARGETS	0.106195	1.27587	0.0177723	1.4117			BIOCARTA_BARR_MAPK_PATHWAY	0.952325	-0.672515	0.870243	-0.78877			GOBP_ACTIN_FILAMENT_BUNDLE_ORGANIZATION	0.187871	1.32068	0.160498	1.28494
HALLMARK_EPITHELIAL_MESENCHYMAL_TRANSITION	2.70704e-08	2.25841	1.67635e-08	2.26072			BIOCARTA_BARRESTIN_PATHWAY	0.947979	0.666306	0.963468	-0.605566			GOBP_ACTIN_FILAMENT_DEPOLYMERIZATION	0.515132	1.10142	0.656583	0.981328
HALLMARK_ESTROGEN_RESPONSE_EARLY	0.0154463	1.46802	0.00443315	1.52744			BIOCARTA_BARRESTIN_SRC_PATHWAY	0.947979	-0.676371	0.866056	-0.79584			GOBP_ACTIN_FILAMENT_ORGANIZATION	0.0810715	1.35406	0.0178663	1.37436
HALLMARK_ESTROGEN_RESPONSE_LATE	0.0542136	1.36221	0.0709299	1.29545			BIOCARTA_BCELLSURVIVAL_PATHWAY	0.616908	1.10916	0.686377	0.964056			GOBP_ACTIN_FILAMENT_SEVERING	0.370745	1.35411	0.289617	1.39661
HALLMARK_FATTY_ACID_METABOLISM	0.0130848	-1.49152	0.00288137	-1.63795			BIOCARTA_BCR_PATHWAY	0.0734514	1.72534	0.0213437	1.79075			GOBP_ACTIN_MEDIATED_CELL_CONTRACTION	0.253597	-1.3392	0.21805	-1.34926
HALLMARK_G2M_CHECKPOINT	0.00923688	1.5356	0.00147491	1.62804			BIOCARTA_BIOPEPTIDES_PATHWAY	0.630883	-1.07842	0.787158	-0.884828			GOBP_ACTIN_NUCLEATION	0.904774	0.764165	0.975218	0.724494
HALLMARK_GLYCOLYSIS	0.0533178	1.36719	0.0986842	1.22401			BIOCARTA_CALCINEURIN_PATHWAY	0.441547	1.28101	0.246667	1.39982			GOBP_ACTIN_POLYMERIZATION_OR_DEPOLYMERIZATION	0.394856	1.12866	0.403031	1.09974
HALLMARK_HEDGEHOG_SIGNALING	0.106195	-1.4072	0.0709299	-1.51644			BIOCARTA_CARDIACEGF_PATHWAY	0.441547	1.287	0.254592	1.42245			GOBP_ACTION_POTENTIAL	0.314316	-1.1956	0.363567	-1.15199
HALLMARK_HEME_METABOLISM	0.0786153	-1.30536	0.0177723	-1.43531			BIOCARTA_CARM1_PATHWAY	0.830757	0.838072	0.825679	0.831422			GOBP_ACTIVATION_OF_CYSTEINE_TYPE_ENDOPEPTIDASE_ACTIVITY_INVOLVED_IN_APOPTOTIC_PROCESS	0.224958	1.40562	0.103623	1.43222
HALLMARK_HYPOXIA	1.07187e-07	2.1955	3.40728e-07	2.06606			BIOCARTA_CASPASE_PATHWAY	0.608335	1.12275	0.435757	1.20672			GOBP_ACTIVATION_OF_GTPASE_ACTIVITY	0.43118	-1.16021	0.458799	-1.11705
HALLMARK_IL2_STAT5_SIGNALING	0.0001007	1.89023	0.000104555	1.79802			BIOCARTA_CCR3_PATHWAY	0.652184	1.07376	0.506083	1.1399			GOBP_ACTIVATION_OF_INNATE_IMMUNE_RESPONSE	0.0111555	1.66826	0.00851946	1.57971
HALLMARK_IL6_JAK_STAT3_SIGNALING	1.9024e-05	2.28104	5.50032e-07	2.43349			BIOCARTA_CCR5_PATHWAY	0.0323738	1.82067	0.00702928	1.96724			GOBP_ACTIVATION_OF_PROTEIN_KINASE_ACTIVITY	0.200903	-1.45085	0.23712	-1.35109
HALLMARK_INTERFERON_ALPHA_RESPONSE	0.00121557	2.01342	1.11436e-05	2.26132			BIOCARTA_CD40_PATHWAY	0.58122	1.13642	0.468157	1.1631			GOBP_ACTIVIN_RECEPTOR_SIGNALING_PATHWAY	0.255409	1.46873	0.16582	1.47764
HALLMARK_INTERFERON_GAMMA_RESPONSE	0.0001007	1.97439	5.50032e-07	2.19611			BIOCARTA_CDMAC_PATHWAY	0.098678	1.68384	0.0610234	1.72841			GOBP_ACTOMYOSIN_STRUCTURE_ORGANIZATION	0.508349	1.07232	0.686083	0.983436
HALLMARK_KRAS_SIGNALING_UP	0.000139226	1.93065	0.000126406	1.81873			BIOCARTA_CELLCYCLE_PATHWAY	0.437983	1.29786	0.384817	1.26405			GOBP_ACYL_COA_METABOLIC_PROCESS	0.156102	-1.42327	0.107678	-1.47356
HALLMARK_MITOTIC_SPINDLE	0.603823	0.958569	0.423932	1.02537			BIOCARTA_CERAMIDE_PATHWAY	0.835419	-0.842549	0.853022	0.833624			GOBP_ACYLGLYCEROL_HOMEOSTASIS	0.560624	1.06716	0.5115	1.10816
HALLMARK_MTORC1_SIGNALING	0.00278112	1.60445	1.67824e-05	1.80808			BIOCARTA_CHEMICAL_PATHWAY	0.881838	-0.775188	0.93594	0.694238			GOBP_ADAPTIVE_THERMOGENESIS	0.244741	-1.26639	0.103246	-1.36074
HALLMARK_MYC_TARGETS_V1	1.30267e-07	2.14297	5.38618e-13	2.43319			BIOCARTA_CK1_PATHWAY	0.596116	1.12341	0.493562	1.154			GOBP_ADENYLATE_CYCLASE_ACTIVATING_ADRENERGIC_RECEPTOR_SIGNALING_PATHWAY	0.580819	1.05132	0.581444	1.03786
HALLMARK_MYC_TARGETS_V2	0.00695964	1.79023	0.000171258	2.05975			BIOCARTA_CREB_PATHWAY	0.813388	0.872139	0.70816	0.960925			GOBP_ADENYLATE_CYCLASE_INHIBITING_G_PROTEIN_COUPLED_RECEPTOR_SIGNALING_PATHWAY	0.600698	-1.01607	0.428595	-1.14873
HALLMARK_MYOGENESIS	0.207751	-1.16899	0.0627606	-1.35744			BIOCARTA_CTCF_PATHWAY	0.922104	-0.760965	0.928468	0.749977			GOBP_ADHERENS_JUNCTION_ASSEMBLY	0.869783	-0.738364	0.944478	-0.654408
HALLMARK_NOTCH_SIGNALING	0.00923688	-1.76826	0.00325726	-1.81686			BIOCARTA_CXCR4_PATHWAY	0.781162	-0.921244	0.70816	-0.945582			GOBP_ADHERENS_JUNCTION_ORGANIZATION	0.52888	-1.08302	0.475412	-1.11267
HALLMARK_OXIDATIVE_PHOSPHORYLATION	0.000486952	-1.64728	1.66918e-05	-1.81321			BIOCARTA_DEATH_PATHWAY	0.83497	0.847495	0.862608	-0.816177			GOBP_ADIPOSE_TISSUE_DEVELOPMENT	0.416254	1.16901	0.352823	1.19135
HALLMARK_P53_PATHWAY	2.7492e-05	1.9285	1.33236e-05	1.87847			BIOCARTA_DREAM_PATHWAY	0.215064	1.55476	0.115279	1.56299			GOBP_ADRENAL_GLAND_DEVELOPMENT	0.447644	1.21377	0.482073	1.14769
HALLMARK_PEROXISOME	0.0777429	-1.41354	0.0775278	-1.36302			BIOCARTA_ECM_PATHWAY	0.331001	-1.34756	0.201887	-1.42777			GOBP_ADRENERGIC_RECEPTOR_SIGNALING_PATHWAY	0.396422	1.26579	0.382094	1.21127
HALLMARK_PI3K_AKT_MTOR_SIGNALING	0.207751	1.16166	0.0704372	1.31549			BIOCARTA_EDG1_PATHWAY	0.59178	-1.11162	0.39291	-1.22517			GOBP_ADULT_BEHAVIOR	0.271493	-1.24788	0.166708	-1.30539
HALLMARK_PROTEIN_SECRETION	0.732316	-0.879073	0.956488	-0.738468			BIOCARTA_EGF_PATHWAY	0.248238	1.42564	0.180677	1.40121			GOBP_ADULT_LOCOMOTORY_BEHAVIOR	0.515542	-1.0691	0.505658	-1.07575
HALLMARK_REACTIVE_OXYGEN_SPECIES_PATHWAY	0.0584972	1.58017	0.0709299	1.4856			BIOCARTA_EGFR_SMRTE_PATHWAY	0.478979	-1.23045	0.422523	-1.24363			GOBP_ADULT_WALKING_BEHAVIOR	0.1418	-1.51466	0.0903287	-1.56389
HALLMARK_TGF_BETA_SIGNALING	0.00923688	1.84756	0.0138342	1.63955			BIOCARTA_EIF4_PATHWAY	0.647003	-1.06328	0.608782	-1.02229			GOBP_AEROBIC_ELECTRON_TRANSPORT_CHAIN	0.503478	1.10904	0.533979	-1.05565
HALLMARK_TNFA_SIGNALING_VIA_NFKB	7.27392e-26	2.97507	8.60439e-28	3.21132			BIOCARTA_EPO_PATHWAY	0.246803	1.47484	0.222679	1.41632			GOBP_AEROBIC_RESPIRATION	0.22399	-1.28701	0.00798054	-1.62973
HALLMARK_UNFOLDED_PROTEIN_RESPONSE	2.06164e-05	2.08035	3.40728e-07	2.22554			BIOCARTA_ERAD_PATHWAY	0.739827	-0.971737	0.596959	-1.05274			GOBP_AGGREPHAGY	0.66362	0.9466	0.733338	0.902474
HALLMARK_UV_RESPONSE_DN	0.184985	1.17794	0.349313	-1.05979			BIOCARTA_ERK_PATHWAY	0.99464	0.575104	0.970949	0.624026			GOBP_ALANINE_TRANSPORT	0.595139	1.02624	0.600525	1.02425
HALLMARK_UV_RESPONSE_UP	5.65523e-05	1.96735	9.85826e-06	1.98529			BIOCARTA_ERK5_PATHWAY	0.250456	-1.44198	0.234187	-1.4383			GOBP_ALCOHOL_BIOSYNTHETIC_PROCESS	0.344285	-1.21399	0.235374	-1.29271
HALLMARK_WNT_BETA_CATENIN_SIGNALING	0.114687	-1.35962	0.098434	-1.37143			BIOCARTA_ETS_PATHWAY	0.0184317	1.92876	0.00962191	1.97476			GOBP_ALCOHOL_METABOLIC_PROCESS	0.0367984	-1.48588	0.0144154	-1.56737
HALLMARK_XENOBIOTIC_METABOLISM	0.438325	1.02244	0.275552	-1.11229			BIOCARTA_FAS_PATHWAY	0.436442	1.24365	0.282699	1.32357			GOBP_ALDEHYDE_BIOSYNTHETIC_PROCESS	0.623059	-0.99464	0.705932	-0.92862
							BIOCARTA_FCER1_PATHWAY	0.126134	1.51927	0.0675198	1.60585			GOBP_ALDEHYDE_CATABOLIC_PROCESS	0.620474	-1.02182	0.50947	-1.11679
							BIOCARTA_FMLP_PATHWAY	0.797133	0.889514	0.57323	1.05793			GOBP_ALDITOL_METABOLIC_PROCESS	0.683211	0.93787	0.484296	1.14586
							BIOCARTA_G1_PATHWAY	0.437664	1.27887	0.342187	1.30897			GOBP_ALPHA_AMINO_ACID_BIOSYNTHETIC_PROCESS	0.551234	1.06314	0.566611	1.02358
							BIOCARTA_G2_PATHWAY	0.0937238	1.69607	0.0651647	1.72119			GOBP_ALPHA_AMINO_ACID_CATABOLIC_PROCESS	0.327431	-1.26106	0.177425	-1.42627
							BIOCARTA_GATA3_PATHWAY	0.249326	1.4997	0.0772524	1.6489			GOBP_ALPHA_AMINO_ACID_METABOLIC_PROCESS	0.557067	-1.05459	0.350198	-1.15899
							BIOCARTA_GCR_PATHWAY	0.87234	-0.776263	0.871611	-0.744816			GOBP_ALTERNATIVE_MRNA_SPLICING_VIA_SPLICEOSOME	0.00565556	2.01195	1.59267e-05	2.24123
							BIOCARTA_GH_PATHWAY	0.0766681	-1.61914	0.0404103	-1.6608			GOBP_AMEBOIDAL_TYPE_CELL_MIGRATION	0.0995826	1.30322	0.106779	1.25566
							BIOCARTA_GLEEVEC_PATHWAY	0.406118	1.26994	0.445924	1.1593			GOBP_AMELOGENESIS	0.396859	-1.26282	0.353747	-1.30901
							BIOCARTA_GPCR_PATHWAY	0.0790964	1.67916	0.0541465	1.6861			GOBP_AMIDE_BIOSYNTHETIC_PROCESS	0.411268	1.14342	0.697409	-0.959098
							BIOCARTA_GSK3_PATHWAY	0.7981	0.890385	0.885385	-0.774939			GOBP_AMIDE_METABOLIC_PROCESS	0.188398	-1.25165	0.0514887	-1.37164
							BIOCARTA_HCMV_PATHWAY	0.669974	-1.04265	0.67739	-0.967478			GOBP_AMIDE_TRANSPORT	0.282302	-1.2145	0.181218	-1.24528
							BIOCARTA_HDAC_PATHWAY	0.797133	-0.895951	0.655756	-0.988934			GOBP_AMINE_BIOSYNTHETIC_PROCESS	0.801026	-0.839987	0.650141	-0.981209
							BIOCARTA_HER2_PATHWAY	0.0713018	-1.65459	0.0503579	-1.65579			GOBP_AMINE_CATABOLIC_PROCESS	0.300059	-1.39062	0.250662	-1.407
							BIOCARTA_HIVNEF_PATHWAY	0.460127	1.19139	0.218028	1.33745			GOBP_AMINE_TRANSPORT	0.229527	1.34871	0.139283	1.37867
							BIOCARTA_HSWI_SNF_PATHWAY	0.987941	-0.583566	0.99759	-0.525064			GOBP_AMINO_ACID_ACTIVATION	0.996693	-0.559965	0.992985	-0.574645
							BIOCARTA_IGF1_PATHWAY	0.339205	1.349	0.354502	1.24105			GOBP_AMINO_ACID_BETAINE_METABOLIC_PROCESS	0.0110779	-1.82942	0.0066612	-1.93679
							BIOCARTA_IGF1MTOR_PATHWAY	0.312266	-1.37161	0.217103	-1.40722			GOBP_AMINO_ACID_BIOSYNTHETIC_PROCESS	0.379775	1.21795	0.35419	1.20488
							BIOCARTA_IGF1R_PATHWAY	0.812274	0.875123	0.799432	0.902028			GOBP_AMINO_ACID_CATABOLIC_PROCESS	0.225833	-1.366	0.0643972	-1.55133
							BIOCARTA_IL1R_PATHWAY	0.264341	1.43446	0.0818508	1.55181			GOBP_AMINO_ACID_IMPORT_ACROSS_PLASMA_MEMBRANE	0.494318	-1.11681	0.583529	-1.02727
							BIOCARTA_IL2_PATHWAY	0.158565	1.61944	0.054573	1.63093			GOBP_AMINO_ACID_METABOLIC_PROCESS	0.377563	-1.16388	0.204504	-1.25747
							BIOCARTA_IL2RB_PATHWAY	0.470122	1.20989	0.369181	1.21243			GOBP_AMINO_ACID_TRANSMEMBRANE_TRANSPORT	0.122889	-1.48173	0.103246	-1.47111
							BIOCARTA_IL3_PATHWAY	0.389249	1.33962	0.465	1.16656			GOBP_AMINO_ACID_TRANSPORT	0.0903689	-1.46547	0.0378828	-1.53654
							BIOCARTA_IL6_PATHWAY	0.0328546	1.80784	0.020398	1.80994			GOBP_AMINO_SUGAR_CATABOLIC_PROCESS	0.571828	-1.07837	0.543395	-1.09822
							BIOCARTA_IL7_PATHWAY	0.466189	-1.24589	0.373308	-1.28084			GOBP_AMINO_SUGAR_METABOLIC_PROCESS	0.8071	-0.844232	0.890188	-0.785002
							BIOCARTA_INSULIN_PATHWAY	0.471362	1.2089	0.511887	1.10821			GOBP_AMINOGLYCAN_BIOSYNTHETIC_PROCESS	0.837985	-0.834485	0.851516	-0.829115
							BIOCARTA_INTEGRIN_PATHWAY	0.658248	1.05448	0.578466	1.06716			GOBP_AMINOGLYCAN_METABOLIC_PROCESS	0.641481	-0.985696	0.665319	-0.972934
							BIOCARTA_KERATINOCYTE_PATHWAY	0.0228201	1.81724	0.00287715	1.9309			GOBP_AMMONIUM_ION_METABOLIC_PROCESS	0.64463	-0.98545	0.565996	-1.05122
							BIOCARTA_LIS1_PATHWAY	0.58122	-1.12964	0.604519	-1.04309			GOBP_AMP_BIOSYNTHETIC_PROCESS	0.816879	-0.81065	0.81065	-0.812439
							BIOCARTA_LONGEVITY_PATHWAY	0.0993012	-1.56005	0.0434383	-1.65145			GOBP_AMP_METABOLIC_PROCESS	0.358556	-1.28973	0.428576	-1.17946
							BIOCARTA_MAL_PATHWAY	0.797133	-0.887204	0.771786	-0.871068			GOBP_AMPA_GLUTAMATE_RECEPTOR_CLUSTERING	0.800126	0.815725	0.782052	0.848974
							BIOCARTA_MAPK_PATHWAY	0.0825442	1.60863	0.00592749	1.75783			GOBP_AMYLOID_BETA_CLEARANCE	0.0231767	-1.84225	0.0108248	-1.92793
							BIOCARTA_MCALPAIN_PATHWAY	0.652184	1.07323	0.589974	1.04849			GOBP_AMYLOID_BETA_METABOLIC_PROCESS	0.539148	-1.06491	0.593772	-1.00739
							BIOCARTA_MEF2D_PATHWAY	0.714255	0.986856	0.598832	1.03809			GOBP_AMYLOID_FIBRIL_FORMATION	0.285277	1.42847	0.237427	1.45033
							BIOCARTA_MET_PATHWAY	0.273431	1.38172	0.28758	1.28048			GOBP_AMYLOID_PRECURSOR_PROTEIN_BIOSYNTHETIC_PROCESS	0.34496	-1.33237	0.465715	-1.17345
							BIOCARTA_MITOCHONDRIA_PATHWAY	0.41772	-1.26066	0.580563	-1.07484			GOBP_AMYLOID_PRECURSOR_PROTEIN_CATABOLIC_PROCESS	0.545838	-1.05594	0.646421	-0.974657
							BIOCARTA_MPR_PATHWAY	0.538578	1.18418	0.383446	1.2767			GOBP_AMYLOID_PRECURSOR_PROTEIN_METABOLIC_PROCESS	0.601612	-1.01893	0.721686	-0.931332
							BIOCARTA_MTA3_PATHWAY	0.696176	0.985911	0.57629	1.06176			GOBP_ANAPHASE_PROMOTING_COMPLEX_DEPENDENT_CATABOLIC_PROCESS	0.575872	-1.0822	0.566963	-1.0634
							BIOCARTA_MTOR_PATHWAY	0.471339	-1.21113	0.493562	-1.13986			GOBP_ANATOMICAL_STRUCTURE_ARRANGEMENT	0.50703	-1.16134	0.220243	-1.42882
							BIOCARTA_NDKDYNAMIN_PATHWAY	0.449883	1.27146	0.349909	1.28805			GOBP_ANATOMICAL_STRUCTURE_FORMATION_INVOLVED_IN_MORPHOGENESIS	0.00972081	1.33737	0.0168256	-1.32431
							BIOCARTA_NFAT_PATHWAY	0.643155	-1.05992	0.572478	1.05162			GOBP_ANATOMICAL_STRUCTURE_HOMEOSTASIS	0.733622	-0.945724	0.653026	-0.992369
							BIOCARTA_NFKB_PATHWAY	0.214746	1.54639	0.034061	1.7443			GOBP_ANATOMICAL_STRUCTURE_MATURATION	0.0135929	-1.57296	0.0105788	-1.57854
							BIOCARTA_NGF_PATHWAY	0.363881	1.36118	0.346748	1.30699			GOBP_ANATOMICAL_STRUCTURE_REGRESSION	0.0308366	-1.74034	0.0217869	-1.83331
							BIOCARTA_NKCELLS_PATHWAY	0.529383	-1.17307	0.414267	-1.24807			GOBP_ANDROGEN_RECEPTOR_SIGNALING_PATHWAY	0.441326	-1.16039	0.593415	1.01853
							BIOCARTA_NOS1_PATHWAY	0.414066	1.27573	0.155078	1.44561			GOBP_ANGIOGENESIS	0.0104186	1.51255	0.0044843	1.47925
							BIOCARTA_NTHI_PATHWAY	0.363881	1.32883	0.10928	1.43821			GOBP_ANGIOGENESIS_INVOLVED_IN_WOUND_HEALING	0.616276	0.993548	0.723547	-0.902413
							BIOCARTA_P38MAPK_PATHWAY	0.118449	1.52955	0.0373556	1.70549			GOBP_ANGIOTENSIN_ACTIVATED_SIGNALING_PATHWAY	0.462115	-1.16337	0.418419	-1.20317
							BIOCARTA_P53_PATHWAY	0.579796	1.14906	0.515895	1.13291			GOBP_ANIMAL_ORGAN_FORMATION	0.522523	-1.07931	0.439289	-1.14058
							BIOCARTA_PAR1_PATHWAY	0.436501	-1.24772	0.305164	-1.3442			GOBP_ANIMAL_ORGAN_MATURATION	0.0414851	-1.75276	0.040386	-1.7244
							BIOCARTA_PDGF_PATHWAY	0.283503	1.37696	0.236503	1.33352			GOBP_ANIMAL_ORGAN_MORPHOGENESIS	0.00022665	-1.5409	9.16965e-06	-1.63294
							BIOCARTA_PGC1A_PATHWAY	0.756577	0.929291	0.703051	0.952322			GOBP_ANIMAL_ORGAN_REGENERATION	0.158737	1.61337	0.101149	1.62059
							BIOCARTA_PITX2_PATHWAY	0.925611	-0.709815	0.775862	-0.880908			GOBP_ANOIKIS	0.646593	-0.984253	0.654348	0.965436
							BIOCARTA_PML_PATHWAY	0.947979	0.654405	0.953889	0.632497			GOBP_ANTERIOR_POSTERIOR_PATTERN_SPECIFICATION	4.48168e-05	-2.02018	0.000487832	-1.90333
							BIOCARTA_PRC2_PATHWAY	0.992889	-0.564606	0.99759	-0.52475			GOBP_ANTEROGRADE_AXONAL_TRANSPORT	0.28568	-1.30926	0.321121	-1.25049
							BIOCARTA_PS1_PATHWAY	0.767532	-0.950456	0.814298	-0.846989			GOBP_ANTEROGRADE_DENDRITIC_TRANSPORT	0.545416	1.10558	0.469613	1.15725
							BIOCARTA_PTDINS_PATHWAY	0.652184	1.07818	0.445924	1.1985			GOBP_ANTIVIRAL_INNATE_IMMUNE_RESPONSE	0.615414	1.00016	0.615159	1.02177
							BIOCARTA_PTEN_PATHWAY	0.317335	-1.35829	0.201887	-1.41854			GOBP_AORTA_DEVELOPMENT	0.134805	-1.49466	0.0593676	-1.57806
							BIOCARTA_PYK2_PATHWAY	0.192479	1.48345	0.0725915	1.58044			GOBP_AORTA_MORPHOGENESIS	0.367639	-1.26786	0.195507	-1.43106
							BIOCARTA_RAC1_PATHWAY	0.830757	-0.858082	0.803111	-0.852259			GOBP_AORTIC_VALVE_MORPHOGENESIS	0.389074	-1.25935	0.339388	-1.29915
							BIOCARTA_RACCYCD_PATHWAY	0.732528	0.981063	0.608959	1.03162			GOBP_APICAL_PROTEIN_LOCALIZATION	0.370372	-1.30832	0.412297	-1.23808
							BIOCARTA_RANBP2_PATHWAY	0.954108	0.626608	0.944044	0.660297			GOBP_APOPTOTIC_CELL_CLEARANCE	0.418381	1.20402	0.505705	-1.09788
							BIOCARTA_RAS_PATHWAY	0.0985282	-1.56467	0.0768306	-1.53297			GOBP_APOPTOTIC_DNA_FRAGMENTATION	0.309532	1.41864	0.582127	1.04713
							BIOCARTA_RELA_PATHWAY	0.393043	1.33878	0.190158	1.50253			GOBP_APOPTOTIC_MITOCHONDRIAL_CHANGES	0.211757	1.36177	0.218971	1.29897
							BIOCARTA_RHO_PATHWAY	0.847682	0.813286	0.887797	0.762317			GOBP_APOPTOTIC_PROCESS_INVOLVED_IN_DEVELOPMENT	0.595343	-1.03644	0.307755	-1.30983
							BIOCARTA_SHH_PATHWAY	0.26986	-1.43265	0.217103	-1.44076			GOBP_APOPTOTIC_PROCESS_INVOLVED_IN_MORPHOGENESIS	0.427151	1.21817	0.536407	-1.07306
							BIOCARTA_SPRY_PATHWAY	0.783971	0.903965	0.608782	1.03085			GOBP_APOPTOTIC_SIGNALING_PATHWAY	0.000995418	1.57858	0.00387835	1.4256
							BIOCARTA_STATHMIN_PATHWAY	0.119425	1.60705	0.0792278	1.63984			GOBP_APPENDAGE_DEVELOPMENT	0.0100676	-1.68336	0.00744197	-1.66344
							BIOCARTA_STRESS_PATHWAY	0.126357	1.58283	0.0193237	1.71787			GOBP_APPENDAGE_MORPHOGENESIS	0.00605571	-1.76798	0.00306979	-1.78754
							BIOCARTA_TCR_PATHWAY	0.363881	1.28479	0.26969	1.31576			GOBP_ARF_PROTEIN_SIGNAL_TRANSDUCTION	0.715378	-0.925051	0.671399	-0.95869
							BIOCARTA_TEL_PATHWAY	0.868649	0.775457	0.870243	0.786633			GOBP_ARP2_3_COMPLEX_MEDIATED_ACTIN_NUCLEATION	0.832183	0.831805	0.931812	0.763564
							BIOCARTA_TFF_PATHWAY	0.382937	-1.2928	0.35652	-1.25472			GOBP_ARTERY_DEVELOPMENT	0.25685	-1.29166	0.147111	-1.40399
							BIOCARTA_TGFB_PATHWAY	0.512836	1.19717	0.359689	1.28519			GOBP_ARTERY_MORPHOGENESIS	0.384747	-1.22191	0.180523	-1.35765
							BIOCARTA_TNFR1_PATHWAY	0.0951736	1.61347	0.0327459	1.73692			GOBP_ASPARTATE_FAMILY_AMINO_ACID_BIOSYNTHETIC_PROCESS	0.334519	1.38935	0.260566	1.39072
							BIOCARTA_TNFR2_PATHWAY	0.58122	1.13579	0.465	1.17804			GOBP_ASPARTATE_FAMILY_AMINO_ACID_METABOLIC_PROCESS	0.52204	1.11069	0.441877	1.14786
							BIOCARTA_TOB1_PATHWAY	0.835419	0.81261	0.736263	0.896234			GOBP_ASPARTATE_TRANSMEMBRANE_TRANSPORT	0.591718	-1.05758	0.614347	-1.00467
							BIOCARTA_TOLL_PATHWAY	0.0822137	1.66951	0.0280063	1.75666			GOBP_ASSOCIATIVE_LEARNING	0.579779	-1.02588	0.509167	-1.06277
							BIOCARTA_TPO_PATHWAY	0.363881	1.317	0.322879	1.24994			GOBP_ASTRAL_MICROTUBULE_ORGANIZATION	0.340962	1.37278	0.289617	1.39787
							BIOCARTA_TRKA_PATHWAY	0.459512	-1.26937	0.375519	-1.27864			GOBP_ASTROCYTE_ACTIVATION	0.200388	-1.52352	0.155437	-1.51439
							BIOCARTA_VDR_PATHWAY	0.777478	0.922843	0.652223	1.00958			GOBP_ASTROCYTE_DEVELOPMENT	0.279315	-1.37145	0.189081	-1.45131
							BIOCARTA_VIP_PATHWAY	0.115229	1.56967	0.0444563	1.69389			GOBP_ASTROCYTE_DIFFERENTIATION	0.000736941	-1.96225	0.000349898	-2.02757
							BIOCARTA_WNT_PATHWAY	0.0667244	1.71786	0.038501	1.63001			GOBP_ASYMMETRIC_CELL_DIVISION	0.773353	0.845842	0.933967	0.691977
							REACTOME_A_TETRASACCHARIDE_LINKER_SEQUENCE_IS_REQUIRED_FOR_GAG_SYNTHESIS	0.126357	-1.51532	0.0731454	-1.5433			GOBP_ATP_BIOSYNTHETIC_PROCESS	0.760549	-0.922386	0.302769	-1.22863
							REACTOME_ABC_FAMILY_PROTEINS_MEDIATED_TRANSPORT	0.718434	0.986614	0.445924	1.14011			GOBP_ATP_METABOLIC_PROCESS	0.579779	1.03375	0.854791	-0.878059
							REACTOME_ABC_TRANSPORTERS_IN_LIPID_HOMEOSTASIS	0.0909826	-1.57669	0.0434383	-1.64862			GOBP_ATP_SYNTHESIS_COUPLED_ELECTRON_TRANSPORT	0.376549	1.22053	0.574542	-1.03672
							REACTOME_ACETYLCHOLINE_NEUROTRANSMITTER_RELEASE_CYCLE	0.0142301	1.98357	0.000678249	2.19686			GOBP_ATP_TRANSPORT	0.6632	-0.978581	0.518789	-1.11587
							REACTOME_ACTIVATED_NOTCH1_TRANSMITS_SIGNAL_TO_THE_NUCLEUS	0.459512	-1.26478	0.448444	-1.19847			GOBP_ATRIAL_SEPTUM_DEVELOPMENT	0.380173	1.326	0.467796	1.15907
							REACTOME_ACTIVATED_TAK1_MEDIATES_P38_MAPK_ACTIVATION	0.735204	0.974931	0.494573	1.12688			GOBP_ATRIAL_SEPTUM_MORPHOGENESIS	0.371762	1.33856	0.416193	1.21625
							REACTOME_ACTIVATION_OF_APC_C_AND_APC_C_CDC20_MEDIATED_DEGRADATION_OF_MITOTIC_PROTEINS	0.117819	1.48037	0.0121639	1.67232			GOBP_ATRIOVENTRICULAR_VALVE_DEVELOPMENT	0.384747	-1.24256	0.283164	-1.34384
							REACTOME_ACTIVATION_OF_BAD_AND_TRANSLOCATION_TO_MITOCHONDRIA	0.297433	1.46604	0.0827149	1.63296			GOBP_ATTACHMENT_OF_MITOTIC_SPINDLE_MICROTUBULES_TO_KINETOCHORE	0.777374	0.854529	0.697294	0.938413
							REACTOME_ACTIVATION_OF_BH3_ONLY_PROTEINS	0.126357	1.61995	0.0311424	1.849			GOBP_AUDITORY_BEHAVIOR	0.455068	-1.20969	0.178365	-1.48579
							REACTOME_ACTIVATION_OF_G_PROTEIN_GATED_POTASSIUM_CHANNELS	0.669887	-1.03334	0.598832	-1.04138			GOBP_AUDITORY_RECEPTOR_CELL_DEVELOPMENT	0.653615	-0.973305	0.638898	-0.985748
							REACTOME_ACTIVATION_OF_IRF3_IRF7_MEDIATED_BY_TBK1_IKK_IKBKE	0.214221	1.54591	0.380921	1.28392			GOBP_AUDITORY_RECEPTOR_CELL_MORPHOGENESIS	0.694086	-0.936652	0.64952	-0.977549
							REACTOME_ACTIVATION_OF_KAINATE_RECEPTORS_UPON_GLUTAMATE_BINDING	0.344473	1.34179	0.135854	1.44527			GOBP_AUDITORY_RECEPTOR_CELL_STEREOCILIUM_ORGANIZATION	0.6598	-0.973965	0.68177	-0.937236
							REACTOME_ACTIVATION_OF_NF_KAPPAB_IN_B_CELLS	0.0214055	1.81072	0.000212605	2.07335			GOBP_AUTOPHAGIC_CELL_DEATH	0.616276	1.00151	0.746959	0.873157
							REACTOME_ACTIVATION_OF_NMDA_RECEPTORS_AND_POSTSYNAPTIC_EVENTS	0.508921	1.15024	0.342187	1.23933			GOBP_AUTOPHAGOSOME_MATURATION	0.842697	-0.833686	0.819947	-0.85846
							REACTOME_ACTIVATION_OF_SMO	0.216508	-1.50547	0.307232	-1.3741			GOBP_AUTOPHAGOSOME_ORGANIZATION	1	-0.667634	0.998097	-0.705877
							REACTOME_ACTIVATION_OF_THE_AP_1_FAMILY_OF_TRANSCRIPTION_FACTORS	0.0993012	1.6386	0.0586492	1.69093			GOBP_AUTOPHAGY_OF_MITOCHONDRION	0.992026	-0.691501	0.972021	-0.733178
							REACTOME_ACTIVATION_OF_THE_MRNA_UPON_BINDING_OF_THE_CAP_BINDING_COMPLEX_AND_EIFS_AND_SUBSEQUENT_BINDING_TO_43S	0.074957	1.64255	0.00279759	1.85493			GOBP_AUTOPHAGY_OF_PEROXISOME	0.864967	-0.751568	0.879528	-0.744916
							REACTOME_ADAPTIVE_IMMUNE_SYSTEM	0.00824724	1.46476	0.000109169	1.59735			GOBP_AXIS_ELONGATION	0.265298	-1.41748	0.36115	-1.24188
							REACTOME_ADENYLATE_CYCLASE_INHIBITORY_PATHWAY	0.73646	-0.981874	0.566974	-1.0787			GOBP_AXIS_SPECIFICATION	0.0163225	-1.79164	0.0117829	-1.79701
							REACTOME_ADHERENS_JUNCTIONS_INTERACTIONS	0.676971	-1.02033	0.682619	-0.966787			GOBP_AXO_DENDRITIC_PROTEIN_TRANSPORT	0.993127	0.48629	1	0.484043
							REACTOME_ADP_SIGNALLING_THROUGH_P2Y_PURINOCEPTOR_1	0.718434	0.986052	0.608782	1.04492			GOBP_AXO_DENDRITIC_TRANSPORT	0.77595	-0.906042	0.752877	-0.922804
							REACTOME_ADP_SIGNALLING_THROUGH_P2Y_PURINOCEPTOR_12	0.620875	1.10196	0.476038	1.16944			GOBP_AXON_DEVELOPMENT	0.0120587	-1.41983	0.00813009	-1.46242
							REACTOME_ADRENALINE_NORADRENALINE_INHIBITS_INSULIN_SECRETION	0.863275	-0.809984	0.736263	-0.921119			GOBP_AXON_ENSHEATHMENT_IN_CENTRAL_NERVOUS_SYSTEM	6.53908e-05	-2.21936	1.38059e-05	-2.35071
							REACTOME_AEROBIC_RESPIRATION_AND_RESPIRATORY_ELECTRON_TRANSPORT	0.0964267	-1.37645	0.00170129	-1.66246			GOBP_AXON_EXTENSION	0.188414	-1.3832	0.0785901	-1.43736
							REACTOME_AGGREPHAGY	0.020401	1.90204	0.0013668	2.10806			GOBP_AXON_REGENERATION	0.234484	-1.40227	0.179522	-1.41326
							REACTOME_AKT_PHOSPHORYLATES_TARGETS_IN_THE_CYTOSOL	0.500037	1.22017	0.446661	1.1773			GOBP_AXONAL_FASCICULATION	0.123024	-1.60064	0.0860509	-1.62353
							REACTOME_AKT_PHOSPHORYLATES_TARGETS_IN_THE_NUCLEUS	0.820836	0.82756	0.93594	0.68125			GOBP_AXONAL_TRANSPORT	0.470773	-1.1352	0.389139	-1.16894
							REACTOME_ALPHA_LINOLENIC_OMEGA3_AND_LINOLEIC_OMEGA6_ACID_METABOLISM	0.228485	-1.48448	0.0772524	-1.56801			GOBP_AXONAL_TRANSPORT_OF_MITOCHONDRION	0.587196	1.04469	0.671399	0.958708
							REACTOME_ALPHA_PROTEIN_KINASE_1_SIGNALING_PATHWAY	0.687286	1.00618	0.57629	1.06215			GOBP_B_CELL_HOMEOSTASIS	0.470773	1.14964	0.458774	1.11191
							REACTOME_AMINO_ACID_TRANSPORT_ACROSS_THE_PLASMA_MEMBRANE	0.571225	1.14489	0.368884	1.26135			GOBP_BARBED_END_ACTIN_FILAMENT_CAPPING	0.909182	0.726235	0.721686	0.920469
							REACTOME_AMINO_ACIDS_REGULATE_MTORC1	0.848369	0.862707	0.676547	0.992692			GOBP_BASE_EXCISION_REPAIR	0.879744	0.767846	0.864617	0.807818
							REACTOME_AMPLIFICATION_OF_SIGNAL_FROM_THE_KINETOCHORES	0.69742	1.00623	0.475707	1.12533			GOBP_BASEMENT_MEMBRANE_ASSEMBLY	0.250676	-1.4375	0.202954	-1.45988
							REACTOME_ANCHORING_OF_THE_BASAL_BODY_TO_THE_PLASMA_MEMBRANE	1	0.678638	0.970949	-0.726251			GOBP_BASEMENT_MEMBRANE_ORGANIZATION	0.539308	-1.08869	0.577384	-1.04317
							REACTOME_ANTIGEN_PRESENTATION_FOLDING_ASSEMBLY_AND_PEPTIDE_LOADING_OF_CLASS_I_MHC	0.169446	1.52135	0.0772524	1.59768			GOBP_BASIC_AMINO_ACID_TRANSPORT	0.879744	0.724453	0.908599	0.693139
							REACTOME_ANTIGEN_PROCESSING_CROSS_PRESENTATION	0.12237	1.51187	0.00634471	1.77409			GOBP_BEHAVIOR	0.0720093	-1.26957	0.0311606	-1.33841
							REACTOME_ANTIGEN_PROCESSING_UBIQUITINATION_PROTEASOME_DEGRADATION	0.745215	0.975684	0.581159	1.02516			GOBP_BEHAVIORAL_RESPONSE_TO_COCAINE	0.678942	0.937595	0.842636	0.80074
							REACTOME_ANTIVIRAL_MECHANISM_BY_IFN_STIMULATED_GENES	0.000241608	2.13155	0.000154197	2.08426			GOBP_BEHAVIORAL_RESPONSE_TO_PAIN	0.233444	1.5039	0.676381	0.947994
							REACTOME_APC_C_CDC20_MEDIATED_DEGRADATION_OF_CYCLIN_B	0.996654	0.55069	0.982355	0.593784			GOBP_BERGMANN_GLIAL_CELL_DIFFERENTIATION	0.616276	1.00425	0.715371	-0.91286
							REACTOME_APC_C_CDH1_MEDIATED_DEGRADATION_OF_CDC20_AND_OTHER_APC_C_CDH1_TARGETED_PROTEINS_IN_LATE_MITOSIS_EARLY_G1	0.158565	1.45396	0.0253225	1.62916			GOBP_BIOGENIC_AMINE_METABOLIC_PROCESS	0.482033	-1.11938	0.403731	-1.17621
							REACTOME_APC_C_MEDIATED_DEGRADATION_OF_CELL_CYCLE_PROTEINS	0.158565	1.38778	0.0413217	1.56764			GOBP_BIOLOGICAL_PROCESS_INVOLVED_IN_INTERACTION_WITH_HOST	0.305435	1.24848	0.652693	0.991827
							REACTOME_APC_CDC20_MEDIATED_DEGRADATION_OF_NEK2A	1	0.509295	0.99759	0.548456			GOBP_BIOLOGICAL_PROCESS_INVOLVED_IN_INTERACTION_WITH_SYMBIONT	0.0202087	1.76004	0.026619	1.64427
							REACTOME_APOPTOSIS	0.027316	1.70385	0.0118536	1.64686			GOBP_BIOLOGICAL_PROCESS_INVOLVED_IN_INTRASPECIES_INTERACTION_BETWEEN_ORGANISMS	0.374866	-1.22405	0.39149	-1.18717
							REACTOME_APOPTOTIC_CLEAVAGE_OF_CELLULAR_PROTEINS	0.628893	1.09013	0.608782	1.02481			GOBP_BIOLOGICAL_PROCESS_INVOLVED_IN_SYMBIOTIC_INTERACTION	0.14734	1.37077	0.240532	1.2251
							REACTOME_APOPTOTIC_EXECUTION_PHASE	0.466189	1.18304	0.548906	1.08105			GOBP_BIOMINERAL_TISSUE_DEVELOPMENT	0.231848	1.38577	0.290769	1.2049
							REACTOME_APOPTOTIC_FACTOR_MEDIATED_RESPONSE	0.797133	-0.914291	0.787158	-0.873366			GOBP_BLASTOCYST_DEVELOPMENT	0.0793801	1.58864	0.0283889	1.57558
							REACTOME_AQUAPORIN_MEDIATED_TRANSPORT	0.596116	1.10366	0.463971	1.16249			GOBP_BLASTOCYST_FORMATION	0.0588486	1.78674	0.0301682	1.81135
							REACTOME_ASPARAGINE_N_LINKED_GLYCOSYLATION	0.0607034	1.40627	0.00747335	1.51008			GOBP_BLASTOCYST_GROWTH	0.454201	1.19249	0.523864	1.07491
							REACTOME_ASSEMBLY_OF_THE_PRE_REPLICATIVE_COMPLEX	0.124006	1.47465	0.0072636	1.70416			GOBP_BLASTODERM_SEGMENTATION	0.240754	-1.45277	0.103246	-1.61096
							REACTOME_ASYMMETRIC_LOCALIZATION_OF_PCP_PROTEINS	0.778507	0.947129	0.317983	1.25439			GOBP_BLEB_ASSEMBLY	0.231848	1.49554	0.555467	1.08214
							REACTOME_ATTENUATION_PHASE	0.00266222	2.07297	0.00466005	2.02538			GOBP_BLOOD_VESSEL_ENDOTHELIAL_CELL_DIFFERENTIATION	0.18179	-1.49125	0.0885107	-1.65349
							REACTOME_AUF1_HNRNP_D0_BINDS_AND_DESTABILIZES_MRNA	1.67547e-05	2.31581	1.87878e-06	2.34186			GOBP_BLOOD_VESSEL_ENDOTHELIAL_CELL_MIGRATION	0.133813	1.47705	0.11726	1.38627
							REACTOME_AURKA_ACTIVATION_BY_TPX2	0.869861	0.832774	0.924114	0.796017			GOBP_BLOOD_VESSEL_MORPHOGENESIS	0.0121722	1.45653	0.00433573	1.42763
							REACTOME_AZATHIOPRINE_ADME	0.813388	-0.874672	0.792675	-0.86706			GOBP_BLOOD_VESSEL_REMODELING	0.584001	-1.0299	0.410823	-1.17744
							REACTOME_BASIGIN_INTERACTIONS	0.718434	-0.985182	0.642969	-1.00313			GOBP_BODY_MORPHOGENESIS	0.506057	1.10225	0.569339	1.03117
							REACTOME_BBSOME_MEDIATED_CARGO_TARGETING_TO_CILIUM	0.512762	-1.20421	0.672326	-0.987873			GOBP_BONE_CELL_DEVELOPMENT	0.869783	0.742253	0.736703	0.884982
							REACTOME_BETA_CATENIN_INDEPENDENT_WNT_SIGNALING	0.273431	1.26124	0.0327271	1.49962			GOBP_BONE_DEVELOPMENT	0.472904	-1.09383	0.230934	-1.24573
							REACTOME_BETA_CATENIN_PHOSPHORYLATION_CASCADE	0.882246	-0.785979	0.933356	-0.716443			GOBP_BONE_GROWTH	0.102179	1.65577	0.224203	1.44039
							REACTOME_BIOSYNTHESIS_OF_THE_N_GLYCAN_PRECURSOR_DOLICHOL_LIPID_LINKED_OLIGOSACCHARIDE_LLO_AND_TRANSFER_TO_A_NASCENT_PROTEIN	1	-0.568791	1	0.601191			GOBP_BONE_MATURATION	0.045841	-1.82042	0.0286685	-1.79847
							REACTOME_BIOTIN_TRANSPORT_AND_METABOLISM	0.508226	-1.20841	0.421935	-1.25478			GOBP_BONE_MINERALIZATION	0.166574	1.44183	0.243824	1.24807
							REACTOME_BRANCHED_CHAIN_AMINO_ACID_CATABOLISM	0.228956	-1.44276	0.0492647	-1.62409			GOBP_BONE_MORPHOGENESIS	0.310409	1.27209	0.51122	-1.0827
							REACTOME_BUTYRATE_RESPONSE_FACTOR_1_BRF1_BINDS_AND_DESTABILIZES_MRNA	0.770996	0.924158	0.705576	0.945249			GOBP_BONE_REMODELING	0.595854	-1.03236	0.322636	-1.23804
							REACTOME_C_TYPE_LECTIN_RECEPTORS_CLRS	0.00338271	1.84444	6.46457e-05	2.04247			GOBP_BONE_RESORPTION	0.441326	1.15012	0.61652	0.9949
							REACTOME_CA_DEPENDENT_EVENTS	0.317468	1.365	0.201546	1.44699			GOBP_BONE_TRABECULA_MORPHOGENESIS	0.488933	-1.17173	0.37608	-1.26863
							REACTOME_CA2_PATHWAY	0.693299	-1.01129	0.608782	1.01027			GOBP_BRAIN_MORPHOGENESIS	0.0210345	-1.7903	0.0322232	-1.78175
							REACTOME_CALCINEURIN_ACTIVATES_NFAT	0.106414	1.63142	0.0413217	1.74663			GOBP_BRANCH_ELONGATION_OF_AN_EPITHELIUM	0.565785	1.07774	0.556228	1.08171
							REACTOME_CARBOXYTERMINAL_POST_TRANSLATIONAL_MODIFICATIONS_OF_TUBULIN	0.107537	1.63682	0.0327459	1.81291			GOBP_BRANCHED_CHAIN_AMINO_ACID_CATABOLIC_PROCESS	0.26065	-1.40902	0.118468	-1.5588
							REACTOME_CARDIAC_CONDUCTION	0.647003	-1.03994	0.54966	-1.05595			GOBP_BRANCHED_CHAIN_AMINO_ACID_METABOLIC_PROCESS	0.303247	-1.34894	0.197153	-1.44657
							REACTOME_CARGO_CONCENTRATION_IN_THE_ER	0.340887	1.35182	0.101411	1.47898			GOBP_BRANCHING_INVOLVED_IN_BLOOD_VESSEL_MORPHOGENESIS	0.0995826	-1.60427	0.0688118	-1.59374
							REACTOME_CARGO_RECOGNITION_FOR_CLATHRIN_MEDIATED_ENDOCYTOSIS	0.344001	1.23153	0.201546	1.29838			GOBP_BRANCHING_INVOLVED_IN_MAMMARY_GLAND_DUCT_MORPHOGENESIS	0.417326	-1.21376	0.341203	-1.26905
							REACTOME_CARGO_TRAFFICKING_TO_THE_PERICILIARY_MEMBRANE	0.809382	-0.900482	0.753115	-0.916232			GOBP_BRANCHING_INVOLVED_IN_SALIVARY_GLAND_MORPHOGENESIS	0.636545	-0.993092	0.482819	-1.13895
							REACTOME_CARNITINE_METABOLISM	0.359844	-1.34727	0.25509	-1.41257			GOBP_BRANCHING_MORPHOGENESIS_OF_A_NERVE	0.536908	1.1196	0.599355	1.05025
							REACTOME_CASPASE_ACTIVATION_VIA_EXTRINSIC_APOPTOTIC_SIGNALLING_PATHWAY	0.226391	1.52395	0.515895	1.11667			GOBP_BRANCHING_MORPHOGENESIS_OF_AN_EPITHELIAL_TUBE	0.00270153	-1.79863	0.000830363	-1.90649
							REACTOME_CASPASE_MEDIATED_CLEAVAGE_OF_CYTOSKELETAL_PROTEINS	0.649906	1.06233	0.606159	1.01342			GOBP_BROWN_FAT_CELL_DIFFERENTIATION	0.280933	-1.32725	0.180523	-1.40724
							REACTOME_CD209_DC_SIGN_SIGNALING	0.384939	1.33944	0.218079	1.46547			GOBP_C_TERMINAL_PROTEIN_AMINO_ACID_MODIFICATION	0.367639	1.34963	0.235374	1.41163
							REACTOME_CD28_CO_STIMULATION	0.836486	-0.835196	0.723523	-0.933849			GOBP_C_TERMINAL_PROTEIN_LIPIDATION	0.477323	1.19671	0.42572	1.22607
							REACTOME_CD28_DEPENDENT_PI3K_AKT_SIGNALING	0.669887	-1.05137	0.445924	-1.19432			GOBP_C21_STEROID_HORMONE_BIOSYNTHETIC_PROCESS	0.436164	1.2422	0.656379	0.976065
							REACTOME_CDC42_GTPASE_CYCLE	0.665445	-1.02285	0.543184	-1.06398			GOBP_C4_DICARBOXYLATE_TRANSPORT	0.188667	-1.51346	0.165939	-1.52902
							REACTOME_CDK_MEDIATED_PHOSPHORYLATION_AND_REMOVAL_OF_CDC6	0.0774217	1.50083	0.00986771	1.70197			GOBP_CALCINEURIN_MEDIATED_SIGNALING	0.835078	0.811233	0.746517	0.911712
							REACTOME_CELL_CELL_COMMUNICATION	0.85703	0.86045	0.589974	-1.03126			GOBP_CALCIUM_DEPENDENT_CELL_CELL_ADHESION_VIA_PLASMA_MEMBRANE_CELL_ADHESION_MOLECULES	0.207512	-1.48932	0.189717	-1.4881
							REACTOME_CELL_CELL_JUNCTION_ORGANIZATION	0.774727	-0.933259	0.775203	-0.896945			GOBP_CALCIUM_IMPORT_INTO_THE_MITOCHONDRION	0.56065	-1.10301	0.443336	-1.217
							REACTOME_CELL_CYCLE	0.0897504	1.2795	0.014803	1.35673			GOBP_CALCIUM_ION_HOMEOSTASIS	0.135865	1.29564	0.0682168	1.33949
							REACTOME_CELL_CYCLE_CHECKPOINTS	0.0825442	1.41875	0.00753006	1.57935			GOBP_CALCIUM_ION_IMPORT	0.225491	1.39353	0.258983	1.31007
							REACTOME_CELL_DEATH_SIGNALLING_VIA_NRAGE_NRIF_AND_NADE	0.592313	-1.07675	0.338248	-1.2209			GOBP_CALCIUM_ION_IMPORT_ACROSS_PLASMA_MEMBRANE	0.915836	0.70625	0.851516	0.81077
							REACTOME_CELL_EXTRACELLULAR_MATRIX_INTERACTIONS	0.363881	1.35977	0.513633	1.13256			GOBP_CALCIUM_ION_REGULATED_EXOCYTOSIS	0.0652269	1.68614	0.0066612	1.77968
							REACTOME_CELL_JUNCTION_ORGANIZATION	0.945044	-0.767958	0.637969	-0.990409			GOBP_CALCIUM_ION_REGULATED_EXOCYTOSIS_OF_NEUROTRANSMITTER	0.0270818	1.85816	0.00624795	1.98716
							REACTOME_CELLULAR_RESPONSE_TO_CHEMICAL_STRESS	0.214221	1.31179	0.152205	1.26412			GOBP_CALCIUM_ION_TRANSMEMBRANE_IMPORT_INTO_CYTOSOL	0.5652	1.03322	0.32393	1.16304
							REACTOME_CELLULAR_RESPONSE_TO_HEAT_STRESS	0.00105643	1.98295	0.00178854	1.85004			GOBP_CALCIUM_ION_TRANSMEMBRANE_TRANSPORT	0.403581	-1.12176	0.350001	-1.16076
							REACTOME_CELLULAR_RESPONSE_TO_HYPOXIA	0.359844	1.25209	0.0877379	1.43639			GOBP_CALCIUM_ION_TRANSMEMBRANE_TRANSPORT_VIA_HIGH_VOLTAGE_GATED_CALCIUM_CHANNEL	0.194296	1.57748	0.0821121	1.71726
							REACTOME_CELLULAR_RESPONSES_TO_STIMULI	4.93503e-05	1.74069	6.02978e-06	1.72704			GOBP_CALCIUM_ION_TRANSPORT	0.417157	-1.11144	0.317439	-1.15862
							REACTOME_CELLULAR_SENESCENCE	0.162243	1.39225	0.0511974	1.44541			GOBP_CALCIUM_ION_TRANSPORT_INTO_CYTOSOL	0.77308	-0.865753	0.808495	0.84908
							REACTOME_CHAPERONIN_MEDIATED_PROTEIN_FOLDING	0.226391	1.45747	0.0915394	1.53862			GOBP_CALCIUM_MEDIATED_SIGNALING	0.694856	0.957972	0.520058	1.04939
							REACTOME_CHOLESTEROL_BIOSYNTHESIS	0.828993	-0.858955	0.93594	-0.712665			GOBP_CALMODULIN_DEPENDENT_KINASE_SIGNALING_PATHWAY	0.780874	0.845636	0.798902	0.8226
							REACTOME_CHONDROITIN_SULFATE_BIOSYNTHESIS	0.262626	-1.43574	0.23477	-1.40813			GOBP_CAMERA_TYPE_EYE_MORPHOGENESIS	0.0005541	-1.9377	0.000270215	-1.97917
							REACTOME_CHONDROITIN_SULFATE_DERMATAN_SULFATE_METABOLISM	0.107537	-1.5507	0.078207	-1.53362			GOBP_CAMERA_TYPE_EYE_PHOTORECEPTOR_CELL_DIFFERENTIATION	0.28296	-1.38039	0.265907	-1.38324
							REACTOME_CHROMATIN_MODIFYING_ENZYMES	0.992889	-0.76272	0.912103	-0.847088			GOBP_CAMKK_AMPK_SIGNALING_CASCADE	0.609357	1.01539	0.517832	1.1122
							REACTOME_CITRIC_ACID_CYCLE_TCA_CYCLE	0.0786782	-1.588	0.0293404	-1.72292			GOBP_CAMP_MEDIATED_SIGNALING	0.545838	1.06605	0.509167	1.0618
							REACTOME_CLASS_I_MHC_MEDIATED_ANTIGEN_PROCESSING_PRESENTATION	0.497743	1.0818	0.28758	1.12956			GOBP_CAMP_METABOLIC_PROCESS	0.395637	-1.26903	0.362916	-1.27198
							REACTOME_CLASS_I_PEROXISOMAL_MEMBRANE_PROTEIN_IMPORT	0.266476	-1.41866	0.178708	-1.47478			GOBP_CANONICAL_NF_KAPPAB_SIGNAL_TRANSDUCTION	0.857642	0.872441	0.587637	1.02184
							REACTOME_CLATHRIN_MEDIATED_ENDOCYTOSIS	0.0709614	1.51339	0.0131232	1.6114			GOBP_CANONICAL_WNT_SIGNALING_PATHWAY	0.00138961	-1.68254	0.00201598	-1.64554
							REACTOME_CLEC7A_DECTIN_1_SIGNALING	0.0117992	1.85081	0.000212605	2.03511			GOBP_CARBOHYDRATE_BIOSYNTHETIC_PROCESS	0.61942	1.0015	0.281505	-1.211
							REACTOME_COBALAMIN_CBL_VITAMIN_B12_TRANSPORT_AND_METABOLISM	0.759267	-0.961121	0.607573	-1.03349			GOBP_CARBOHYDRATE_CATABOLIC_PROCESS	0.26007	-1.24128	0.261275	-1.20572
[truncated: 3,494 more rows]

## Sheet: Table S6
Table S6. Calcium-regulated genes. Genes found to be A) upregulated or B) downregulated in glomerular podocytes (Struk et al., 2020), and C) part of the Gene Ontology Biological Process 'Response to Calcium Ion.'
[truncated: 141 more rows]

[truncated: 2 more sheets: Table S7, Table S8]
